# Supplementary material for: ﻿Order Euryalida (Echinodermata, Ophiuroidea), new species and new records from the South China Sea and the Northwest Pacific seamounts
Source: Zookeys. 2022 Mar 30;1090:161–216. doi: 10.3897/zookeys.1090.76292 (PMC9005471; doi:10.3897/zookeys.1090.76292)
Supplement: XML Treatment for Asteroschema tubiferum [file zookeys.1090.76292-treatment5.xml]

<!DOCTYPE tp:taxon-treatment
  PUBLIC "-//TaxonX//DTD Taxonomic Treatment Publishing DTD v0 20100105//EN" "tax-treatment-NSO.dtd">
<tp:taxon-treatment xmlns:tp="http://www.plazi.org/taxpub"><tp:treatment-meta><kwd-group><label>Taxon classification</label><kwd>
                    <named-content content-type="kingdom">Animalia</named-content>
                  </kwd><kwd>
                    <named-content content-type="order">Euryalida</named-content>
                  </kwd><kwd>
                    <named-content content-type="family">Euryalidae</named-content>
                  </kwd></kwd-group><mixed-citation publication-type="journal"><person-group><name><surname>Nethupul</surname><given-names>Hasitha</given-names></name><name><surname>Stöhr</surname><given-names>Sabine</given-names></name><name><surname>Zhang</surname><given-names>Haibin</given-names></name></person-group><article-title>﻿Order <tp:taxon-name><tp:taxon-name-part taxon-name-part-type="order">Euryalida</tp:taxon-name-part></tp:taxon-name> (<tp:taxon-name><tp:taxon-name-part taxon-name-part-type="phylum">Echinodermata</tp:taxon-name-part></tp:taxon-name>, <tp:taxon-name><tp:taxon-name-part taxon-name-part-type="class">Ophiuroidea</tp:taxon-name-part></tp:taxon-name>), new species and new records from the South China Sea and the Northwest Pacific seamounts</article-title><source>Zookeys</source><day>30</day><month>03</month><year>2022</year><volume>1090</volume><fpage>161</fpage><lpage>216</lpage><pub-id pub-id-type="doi">10.3897/zookeys.1090.76292</pub-id></mixed-citation></tp:treatment-meta><tp:nomenclature><label>﻿</label><tp:taxon-name>
                  <object-id xmlns:xlink="http://www.w3.org/1999/xlink" content-type="arpha" xlink:type="simple">65DB2915-3978-5AAC-A2D4-2F51DDAE884D</object-id>
                  <tp:taxon-name-part taxon-name-part-type="genus" reg="Asteroschema">Asteroschema</tp:taxon-name-part>
                  <tp:taxon-name-part taxon-name-part-type="species" reg="tubiferum">tubiferum</tp:taxon-name-part>
                </tp:taxon-name><tp:taxon-authority>Matsumoto, 1911</tp:taxon-authority><xref ref-type="fig" rid="F12">Figures 12</xref><xref ref-type="fig" rid="F13">, 13</xref><tp:nomenclature-citation-list><tp:nomenclature-citation><tp:taxon-name>
                      <tp:taxon-name-part taxon-name-part-type="genus" reg="Asteroschema">Asteroschema</tp:taxon-name-part>
                      <tp:taxon-name-part taxon-name-part-type="species" reg="tubiferum">tubiferum</tp:taxon-name-part>
                    </tp:taxon-name><comment>Matsumoto, 1911: 52; 1917: 44; <xref ref-type="bibr" rid="B2">Baker 1980</xref>: 22, fig. 4; <xref ref-type="bibr" rid="B51">McKnight 2000</xref>: 24, fig. 7.</comment></tp:nomenclature-citation></tp:nomenclature-citation-list></tp:nomenclature><tp:treatment-sec sec-type="material" id="SECID0EQECK"><title>Material examined.</title><p>China • 1 specimen; South China Sea, Zhongsha Islands, seamount; <named-content xmlns:xlink="http://www.w3.org/1999/xlink" content-type="dwc:verbatimCoordinates" xlink:type="simple"><named-content content-type="geo-json" specific-use="{&#34;type&#34;:&#34;Point&#34;,&#34;coordinates&#34;:[113.562333,13.603333]}" id="NCID0EZECK" xlink:type="simple">13°36.20'N, 113°33.74'E</named-content></named-content>; depth 1515 m; 30 Mar. 2020; Collecting event: stn. SC025; ‘Shenhaiyongshi’ <abbrev xmlns:xlink="http://www.w3.org/1999/xlink" xlink:title="manned submersible vehicle" id="ABBRID0E5ECK" xlink:type="simple">msv</abbrev> leg; preserved in -80 °C; GenBank: <ext-link xmlns:xlink="http://www.w3.org/1999/xlink" ext-link-type="gen" xlink:href="OK044298" xlink:type="simple">OK044298</ext-link>; <abbrev xmlns:xlink="http://www.w3.org/1999/xlink" xlink:title="Institute of Deep-sea Science and Engineering" id="ABBRID0EHFCK" xlink:type="simple">IDSSE</abbrev>-EEB-SW0077 • 1 specimen; South China Sea, East of Zhongsha Islands, seamount; <named-content xmlns:xlink="http://www.w3.org/1999/xlink" content-type="dwc:verbatimCoordinates" xlink:type="simple"><named-content content-type="geo-json" specific-use="{&#34;type&#34;:&#34;Point&#34;,&#34;coordinates&#34;:[116.110000,16.368500]}" id="NCID0EOFCK" xlink:type="simple">16°22.11'N, 116°06.60'E</named-content></named-content>; depth 1619 m; 09 Aug. 2020; Collecting event: stn. SC028; ‘Shenhaiyongshi’ <abbrev xmlns:xlink="http://www.w3.org/1999/xlink" xlink:title="manned submersible vehicle" id="ABBRID0ETFCK" xlink:type="simple">msv</abbrev> leg; preserved in -80 °C; GenBank: <ext-link xmlns:xlink="http://www.w3.org/1999/xlink" ext-link-type="gen" xlink:href="OK044297" xlink:type="simple">OK044297</ext-link>, <ext-link xmlns:xlink="http://www.w3.org/1999/xlink" ext-link-type="gen" xlink:href="OL712213" xlink:type="simple">OL712213</ext-link>; <abbrev xmlns:xlink="http://www.w3.org/1999/xlink" xlink:title="Institute of Deep-sea Science and Engineering" id="ABBRID0EBGCK" xlink:type="simple">IDSSE</abbrev>-EEB-SW0106. Northwest Pacific • 1 specimen; near Mariana Trench, Southeast of Guam Island, deepsea seamount, <named-content xmlns:xlink="http://www.w3.org/1999/xlink" content-type="dwc:verbatimCoordinates" xlink:type="simple"><named-content content-type="geo-json" specific-use="{&#34;type&#34;:&#34;Point&#34;,&#34;coordinates&#34;:[141.477833,11.953333]}" id="NCID0EIGCK" xlink:type="simple">11°57.20'N, 141°28.67'E</named-content></named-content>; depth 1377 m; 03 Sep. 2019; Collecting event: stn. SC034; ‘Shenhaiyongshi’ <abbrev xmlns:xlink="http://www.w3.org/1999/xlink" xlink:title="manned submersible vehicle" id="ABBRID0ENGCK" xlink:type="simple">msv</abbrev> leg; preserved in -80 °C; GenBank: <ext-link xmlns:xlink="http://www.w3.org/1999/xlink" ext-link-type="gen" xlink:href="OK044296" xlink:type="simple">OK044296</ext-link>, <ext-link xmlns:xlink="http://www.w3.org/1999/xlink" ext-link-type="gen" xlink:href="OL712212" xlink:type="simple">OL712212</ext-link>; <abbrev xmlns:xlink="http://www.w3.org/1999/xlink" xlink:title="Institute of Deep-sea Science and Engineering" id="ABBRID0E2GCK" xlink:type="simple">IDSSE</abbrev>-EEB-SW0078.</p></tp:treatment-sec><tp:treatment-sec sec-type="description" id="SECID0E6GCK"><title>Description.</title><p><abbrev xmlns:xlink="http://www.w3.org/1999/xlink" xlink:title="Institute of Deep-sea Science and Engineering" id="ABBRID0EFHCK" xlink:type="simple">IDSSE</abbrev>-EEB-SW0078: disc diameter 10 mm, length of arms 200 mm (Fig. <xref ref-type="fig" rid="F12">12</xref>).</p><p><bold><italic>Disc</italic>.</bold> Disc flat, slightly raised above arms, swollen in center (Fig. <xref ref-type="fig" rid="F12">12A, B</xref>). Disc covered with smooth, small, closely spaced, and evenly rounded or polygonal granular ossicles, dense in disc center (seven or eight grains in 1 mm), but larger and polygonal at distal edge (six or seven grains in 1 mm) (Fig. <xref ref-type="fig" rid="F12">12C, D</xref>). Radial shields not meeting in center, but converging (Fig. <xref ref-type="fig" rid="F12">12C</xref>). Distal end of radial shields raised above disc and wider than proximal end (Fig. <xref ref-type="fig" rid="F12">12C</xref>). Genital slits narrow, vertical on ventral interradii (Fig. <xref ref-type="fig" rid="F12">12E</xref>). Jaws elongated, covered densely with granular ossicles (Fig. <xref ref-type="fig" rid="F12">12F</xref>). Flattened, pointed, and spearhead-shaped teeth and granular ossicles that resemble lateral oral papillae at apex of jaw (Fig. <xref ref-type="fig" rid="F12">12F</xref>). Ventral disc densely covered with granular and polygonal ossicles (seven or eight grains in 1 mm; Fig. <xref ref-type="fig" rid="F12">12F</xref>). Adoral shields connected to first ventral arm segment and concealed by granular ossicles but outline of shields visible. Oral shields not discernible and adoral shield spine densely covered by ossicles (Fig. <xref ref-type="fig" rid="F12">12F</xref>).</p><fig id="F12" position="float" orientation="portrait"><object-id xmlns:xlink="http://www.w3.org/1999/xlink" content-type="doi" xlink:type="simple">10.3897/zookeys.1090.76292.figure12</object-id><object-id xmlns:xlink="http://www.w3.org/1999/xlink" content-type="arpha" xlink:type="simple">45775BE6-59AB-54B1-89BA-5B063D1D1DD9</object-id><label>Figure 12.</label><caption><p><italic><tp:taxon-name><tp:taxon-name-part taxon-name-part-type="genus" reg="Asteroschema">Asteroschema</tp:taxon-name-part><tp:taxon-name-part taxon-name-part-type="species" reg="tubiferum">tubiferum</tp:taxon-name-part></tp:taxon-name></italic> Matsumoto, 1911 (<abbrev xmlns:xlink="http://www.w3.org/1999/xlink" xlink:title="Institute of Deep-sea Science and Engineering" id="ABBRID0ELJCK" xlink:type="simple">IDSSE</abbrev>-EEB-SW0078) <bold>A</bold> dorsal view <bold>B</bold> ventral view <bold>C</bold> dorsal disc <bold>D</bold> skin on the arm <bold>E</bold> lateral disc <bold>F</bold> ventral disc <bold>G</bold> dorsal arm (proximal) <bold>H</bold> dorsal arm (middle) <bold>I</bold> ventral arm (proximal) <bold>J</bold> outer arm spine (proximal) <bold>K</bold> arm spines (middle) <bold>L</bold> arm spines (distal). Abbreviations: <bold>as</bold> adoral shield, <bold><abbrev xmlns:xlink="http://www.w3.org/1999/xlink" xlink:title="arm spine" id="ABBRID0EKKCK" xlink:type="simple">ars</abbrev></bold> arm spine, <bold>go</bold> granular ossicle, <bold><abbrev xmlns:xlink="http://www.w3.org/1999/xlink" xlink:title="genital slit" id="ABBRID0ERKCK" xlink:type="simple">gs</abbrev></bold> genital slit, <bold><abbrev xmlns:xlink="http://www.w3.org/1999/xlink" xlink:title="inner arm spine" id="ABBRID0EWKCK" xlink:type="simple">iars</abbrev></bold> inner arm spine, <bold>j</bold> jaw, <bold><abbrev xmlns:xlink="http://www.w3.org/1999/xlink" xlink:title="outer arm spine" id="ABBRID0E4KCK" xlink:type="simple">oars</abbrev></bold> outer arm spine, <bold><abbrev xmlns:xlink="http://www.w3.org/1999/xlink" xlink:title="radial shield" id="ABBRID0ECLCK" xlink:type="simple">rs</abbrev></bold> radial shield, <bold>t</bold> teeth, <bold><abbrev xmlns:xlink="http://www.w3.org/1999/xlink" xlink:title="tentacle pore" id="ABBRID0EJLCK" xlink:type="simple">tp</abbrev></bold> tentacle pore. Scale bars: 2 mm (<bold>A, B</bold>); 1 mm (<bold>E–G, I</bold>); 500 µm (<bold>C, H, J, K</bold>); 200 µm (<bold>D, L</bold>).</p></caption><graphic xmlns:xlink="http://www.w3.org/1999/xlink" xlink:href="zookeys-1090-161-g012.jpg" position="float" orientation="portrait" xlink:type="simple" id="oo_665888.jpg"><uri content-type="original_file" xlink:type="simple">https://binary.pensoft.net/fig/665888</uri></graphic></fig><p><bold><italic>Arms</italic>.</bold> Arms at base wide, dorsally flattened, and swollen in first few free segments (Fig. <xref ref-type="fig" rid="F12">12G</xref>). Arms distalwards from middle part narrowing and more cylindrical (Fig. <xref ref-type="fig" rid="F10">10H</xref>). Swollen dorsal arm base and proximal end of arm covered with dense granular or polygonal ossicles similar to disc (five or seven grains in 1 mm), on middle segments with slightly separated granular ossicles (six or seven grains in 1 mm), and distally decreasing in size and separated (seven or eight grains in 1 mm) (Fig. <xref ref-type="fig" rid="F12">12G, H</xref>). Granular ossicles on lateral arm plates slightly separated, but continuing along arm. Ventral arm near arm base covered with granular ossicles similar to ventral disc (seven or eight grains in 1 mm), but less dense on middle half (five or six grains in 1 mm), and distally widely separated or naked (six or seven grains in 1 mm) (Fig. <xref ref-type="fig" rid="F12">12I, J</xref>). On first few arm segments, tentacle pore with extended tube (Fig. <xref ref-type="fig" rid="F12">12J</xref>). First tentacle pore without arm spine (Fig. <xref ref-type="fig" rid="F12">12F</xref>). First arm spine appears at second arm segment, and second arm spine at eighth segment. Inner arm spine cylindrical, one arm segment in length, with blunt thorny tip, and slightly club-shaped (Fig. <xref ref-type="fig" rid="F12">12K</xref>). Outer arm spine smaller in size, with smooth to thorny tip (Fig. <xref ref-type="fig" rid="F12">12K</xref>). Both arm spines equal in length at distal end of arm, and compound hook with three or four secondary teeth (Fig. <xref ref-type="fig" rid="F12">12L</xref>).</p><p><bold><italic>Color</italic>.</bold> In live specimen, reddish brown on dorsal disc and arm, light brown on ventral disc and arm (Fig. <xref ref-type="fig" rid="F12">12</xref>).</p></tp:treatment-sec><tp:treatment-sec sec-type="Ossicle morphology" id="SECID0EBOCK"><title>Ossicle morphology.</title><p>Lateral arm plate with two arm spine articular structures, with large, separated muscle and nerve openings (Fig. <xref ref-type="fig" rid="F13">13A</xref>). Inner arm spine distalwards from proximal part of arm cylindrical, with terminal projection, and thorny surface (Fig. <xref ref-type="fig" rid="F13">13B</xref>). Outer arm spine cylindrical, with pointed tip with few thorns (Fig. <xref ref-type="fig" rid="F13">13C</xref>). Distally arm spine turns into compound hook with four secondary teeth (Fig. <xref ref-type="fig" rid="F13">13D</xref>). Arm and disc concealed by less dense, wider, and shorter granular ossicles (Fig. <xref ref-type="fig" rid="F13">13E</xref>). Vertebrae with streptospondylous articulation, dorsally a large longitudinal furrow, ventrally with deep median longitudinal groove with lateral ambulacral canals, no oral bridge, podial basins relatively small (Fig. <xref ref-type="fig" rid="F13">13F–J</xref>).</p><fig id="F13" position="float" orientation="portrait"><object-id xmlns:xlink="http://www.w3.org/1999/xlink" content-type="doi" xlink:type="simple">10.3897/zookeys.1090.76292.figure13</object-id><object-id xmlns:xlink="http://www.w3.org/1999/xlink" content-type="arpha" xlink:type="simple">7D8CCB3D-64CC-5E09-9F37-9065587DB2DE</object-id><label>Figure 13.</label><caption><p><italic><tp:taxon-name><tp:taxon-name-part taxon-name-part-type="genus" reg="Asteroschema">Asteroschema</tp:taxon-name-part><tp:taxon-name-part taxon-name-part-type="species" reg="tubiferum">tubiferum</tp:taxon-name-part></tp:taxon-name></italic> Matsumoto, 1911 (<abbrev xmlns:xlink="http://www.w3.org/1999/xlink" xlink:title="Institute of Deep-sea Science and Engineering" id="ABBRID0ESPCK" xlink:type="simple">IDSSE</abbrev>-EEB-SW0078) <bold>A</bold> lateral arm plate <bold>B</bold> outer arm spine (middle) <bold>C</bold> inner arm spine (middle) <bold>D</bold> arm spine (distal) <bold>E</bold> skin from dorsal arm base (granular ossicles) <bold>F–J</bold> vertebrae <bold>F</bold> proximal view <bold>G</bold> distal view <bold>H</bold> lateral view <bold>I</bold> dorsal view <bold>J</bold> ventral view. Abbreviations: <bold>d</bold> dorsal, <bold><abbrev xmlns:xlink="http://www.w3.org/1999/xlink" xlink:title="distal" id="ABBRID0EPQCK" xlink:type="simple">dist</abbrev></bold> distal, <bold><abbrev xmlns:xlink="http://www.w3.org/1999/xlink" xlink:title="lateral ambulacral canal" id="ABBRID0EUQCK" xlink:type="simple">lac</abbrev></bold> lateral ambulacral canals, <bold><abbrev xmlns:xlink="http://www.w3.org/1999/xlink" xlink:title="muscle opening" id="ABBRID0EZQCK" xlink:type="simple">mo</abbrev></bold> muscle opening, <bold>no</bold> nerve opening, <bold><abbrev xmlns:xlink="http://www.w3.org/1999/xlink" xlink:title="podial basin" id="ABBRID0EARCK" xlink:type="simple">pb</abbrev></bold> podial basin, <bold><abbrev xmlns:xlink="http://www.w3.org/1999/xlink" xlink:title="proximal" id="ABBRID0EFRCK" xlink:type="simple">prox</abbrev></bold> proximal, <bold><abbrev xmlns:xlink="http://www.w3.org/1999/xlink" xlink:title="secondary tooth" id="ABBRID0EKRCK" xlink:type="simple">st</abbrev></bold> secondary teeth, <bold>v</bold> ventral. Scale bars: 800 µm (<bold>F, G, J</bold>): 500 µm (<bold>B, H, I</bold>); 300 µm (<bold>A, C–E</bold>).</p></caption><graphic xmlns:xlink="http://www.w3.org/1999/xlink" xlink:href="zookeys-1090-161-g013.jpg" position="float" orientation="portrait" xlink:type="simple" id="oo_665889.jpg"><uri content-type="original_file" xlink:type="simple">https://binary.pensoft.net/fig/665889</uri></graphic></fig></tp:treatment-sec><tp:treatment-sec sec-type="distribution" id="SECID0E2RCK"><title>Distribution.</title><p>325–1800 m depth. New Zealand, Tasman Sea, Kermadec Islands, Bay of Plenty, Hawaii, Sagami Sea, the South China Sea, and Northwest Pacific seamount.</p></tp:treatment-sec><tp:treatment-sec sec-type="remarks" id="SECID0EASCK"><title>Remarks.</title><p><italic><tp:taxon-name><tp:taxon-name-part taxon-name-part-type="genus" reg="Asteroschema">Asteroschema</tp:taxon-name-part><tp:taxon-name-part taxon-name-part-type="species" reg="tubiferum">tubiferum</tp:taxon-name-part></tp:taxon-name></italic> was first described by <xref ref-type="bibr" rid="B47">Matsumoto (1911)</xref>, then redescribed by <xref ref-type="bibr" rid="B49">Matsumoto (1917)</xref>, <xref ref-type="bibr" rid="B2">Baker (1980)</xref>, and <xref ref-type="bibr" rid="B51">McKnight (2000)</xref>. These redescriptions are helpful to identify individual morphological character variation. <xref ref-type="bibr" rid="B47">Matsumoto (1911</xref>, <xref ref-type="bibr" rid="B49">1917</xref>) mentioned that in <italic><tp:taxon-name><tp:taxon-name-part taxon-name-part-type="genus" reg="Asteroschema">Asteroschema</tp:taxon-name-part><tp:taxon-name-part taxon-name-part-type="species" reg="tubiferum">tubiferum</tp:taxon-name-part></tp:taxon-name></italic> the first ten arm segments have an extended tube in the tentacle pore (a sheath around the tentacle) that is closely attached to the arm spine and this character is present in our specimens. Previously, <italic><tp:taxon-name><tp:taxon-name-part taxon-name-part-type="genus" reg="Asteroschema">A.</tp:taxon-name-part><tp:taxon-name-part taxon-name-part-type="species" reg="tubiferum">tubiferum</tp:taxon-name-part></tp:taxon-name></italic> had been recorded from both North and South Pacific Oceans at a wide distribution range. However, this is the first record from the South China Sea. The specimens from our collection concur with previous redescriptions, but we noticed a few variations such as less densely packed ossicles on ventral and lateral arm. The <italic><tp:taxon-name><tp:taxon-name-part taxon-name-part-type="genus" reg="Asteroschema">A.</tp:taxon-name-part><tp:taxon-name-part taxon-name-part-type="species" reg="tubiferum">tubiferum</tp:taxon-name-part></tp:taxon-name></italic> specimen from the South China Sea collection showed less dense granular ossicles on the ventral disc and arm. <italic><tp:taxon-name><tp:taxon-name-part taxon-name-part-type="genus" reg="Asteroschema">Asteroschema</tp:taxon-name-part><tp:taxon-name-part taxon-name-part-type="species" reg="tubiferum">tubiferum</tp:taxon-name-part></tp:taxon-name></italic> strongly resembles <italic><tp:taxon-name><tp:taxon-name-part taxon-name-part-type="genus" reg="Asteroschema">A.</tp:taxon-name-part><tp:taxon-name-part taxon-name-part-type="species" reg="rubrum">rubrum</tp:taxon-name-part></tp:taxon-name></italic>, <italic><tp:taxon-name><tp:taxon-name-part taxon-name-part-type="genus" reg="Asteroschema">A.</tp:taxon-name-part><tp:taxon-name-part taxon-name-part-type="species" reg="laeve">laeve</tp:taxon-name-part></tp:taxon-name></italic>, and <italic><tp:taxon-name><tp:taxon-name-part taxon-name-part-type="genus" reg="Asteroschema">A.</tp:taxon-name-part><tp:taxon-name-part taxon-name-part-type="species" reg="inoratum">inoratum</tp:taxon-name-part></tp:taxon-name></italic>, but the characters of the granulation pattern, tentacle scale on first few arm segments, shape of the arm and inner arm spine characters can be used to distinguish it from these species (Table <xref ref-type="table" rid="T2">2</xref>).</p></tp:treatment-sec><tp:treatment-sec><!--Section generated to contain objects referenced in tp:taxon-treatment.--><fig id="F10" position="float" orientation="portrait"><object-id xmlns:xlink="http://www.w3.org/1999/xlink" content-type="doi" xlink:type="simple">10.3897/zookeys.1090.76292.figure10</object-id><object-id xmlns:xlink="http://www.w3.org/1999/xlink" content-type="arpha" xlink:type="simple">DDA4AE12-2D34-5A1C-96C4-15AAE40795DE</object-id><label>Figure 10.</label><caption><p><italic><tp:taxon-name><tp:taxon-name-part taxon-name-part-type="genus" reg="Asteroschema">Asteroschema</tp:taxon-name-part><tp:taxon-name-part taxon-name-part-type="species" reg="rubrum">rubrum</tp:taxon-name-part></tp:taxon-name></italic> Lyman, 1879 (<abbrev xmlns:xlink="http://www.w3.org/1999/xlink" xlink:title="Institute of Deep-sea Science and Engineering" id="ABBRID0EDWBK" xlink:type="simple">IDSSE</abbrev>-EEB-SW0072) <bold>A</bold> dorsal view <bold>B</bold> ventral view <bold>C</bold> dorsal disc <bold>D</bold> skin on the disc <bold>E</bold> lateral disc <bold>F</bold> ventral disc <bold>G</bold> dorsal arm (proximal) <bold>H</bold> lateral arm (middle) <bold>I</bold> ventral arm (proximal) <bold>J</bold> outer arm spine (proximal) <bold>K</bold> arm spines (middle) <bold>L</bold> arm spines (distal). Abbreviations: <bold>as</bold> adoral shield, <bold><abbrev xmlns:xlink="http://www.w3.org/1999/xlink" xlink:title="adoral shield spine" id="ABBRID0ECXBK" xlink:type="simple">ass</abbrev></bold> adoral shield spine, <bold><abbrev xmlns:xlink="http://www.w3.org/1999/xlink" xlink:title="arm spine" id="ABBRID0EHXBK" xlink:type="simple">ars</abbrev></bold> arm spine, <bold>go</bold> granular ossicle, <bold><abbrev xmlns:xlink="http://www.w3.org/1999/xlink" xlink:title="genital slit" id="ABBRID0EOXBK" xlink:type="simple">gs</abbrev></bold> genital slit, <bold><abbrev xmlns:xlink="http://www.w3.org/1999/xlink" xlink:title="inner arm spine" id="ABBRID0ETXBK" xlink:type="simple">iars</abbrev></bold> inner arm spine, <bold>j</bold> jaw, <bold><abbrev xmlns:xlink="http://www.w3.org/1999/xlink" xlink:title="outer arm spine" id="ABBRID0E1XBK" xlink:type="simple">oars</abbrev></bold> outer arm spine, <bold><abbrev xmlns:xlink="http://www.w3.org/1999/xlink" xlink:title="adoral shield spine" id="ABBRID0E6XBK" xlink:type="simple">ass</abbrev></bold> adoral shield spine, <bold><abbrev xmlns:xlink="http://www.w3.org/1999/xlink" xlink:title="radial shield" id="ABBRID0EEYBK" xlink:type="simple">rs</abbrev></bold> radial shield, <bold>t</bold> teeth, <bold><abbrev xmlns:xlink="http://www.w3.org/1999/xlink" xlink:title="tentacle pore" id="ABBRID0ELYBK" xlink:type="simple">tp</abbrev></bold> tentacle pore. Scale bars: 2 mm (<bold>A, B</bold>); 1 mm (<bold>E–G, I</bold>); 500 µm (<bold>C, H, J, K</bold>); 200 µm (<bold>D, L</bold>).</p></caption><graphic xmlns:xlink="http://www.w3.org/1999/xlink" xlink:href="zookeys-1090-161-g010.jpg" position="float" orientation="portrait" xlink:type="simple" id="oo_665886.jpg"><uri content-type="original_file" xlink:type="simple">https://binary.pensoft.net/fig/665886</uri></graphic></fig><table-wrap id="T2" position="float" orientation="portrait"><label>Table 2.</label><caption><p>Tabular key to the species of <italic><tp:taxon-name><tp:taxon-name-part taxon-name-part-type="genus" reg="Asteroschema">Asteroschema</tp:taxon-name-part></tp:taxon-name></italic> and <italic><tp:taxon-name><tp:taxon-name-part taxon-name-part-type="genus" reg="Ophiocreas">Ophiocreas</tp:taxon-name-part></tp:taxon-name></italic>. Abbreviations: <abbrev xmlns:xlink="http://www.w3.org/1999/xlink" xlink:title="adoral shield spine" id="ABBRID0EOOBG" xlink:type="simple">ASS</abbrev> arm segment, <abbrev xmlns:xlink="http://www.w3.org/1999/xlink" xlink:title="arm spine" id="ABBRID0ESOBG" xlink:type="simple">ARS</abbrev> arm spine, GO granular ossicles, <abbrev xmlns:xlink="http://www.w3.org/1999/xlink" xlink:title="radial shield" id="ABBRID0EWOBG" xlink:type="simple">RS</abbrev> radial shield, <abbrev xmlns:xlink="http://www.w3.org/1999/xlink" xlink:title="conical ossicle" id="ABBRID0E1OBG" xlink:type="simple">CO</abbrev> conical ossicles, <abbrev xmlns:xlink="http://www.w3.org/1999/xlink" xlink:title="plate-like ossicle" id="ABBRID0E5OBG" xlink:type="simple">PO</abbrev> plate-like ossicles, TP terminal projection, <abbrev xmlns:xlink="http://www.w3.org/1999/xlink" xlink:title="genital slit" id="ABBRID0ECPBG" xlink:type="simple">GS</abbrev> genital slits.</p></caption><table id="TID0EVCDI" rules="all"><tbody><tr><th rowspan="2" colspan="1">Species</th><th rowspan="2" colspan="1">Disc diameter and arm length</th><th rowspan="1" colspan="2">Epidermal ossicles on the disc</th><th rowspan="1" colspan="2">Epidermal ossicles on the arm</th><th rowspan="2" colspan="1"><abbrev xmlns:xlink="http://www.w3.org/1999/xlink" xlink:title="arm spine" id="ABBRID0E2PBG" xlink:type="simple">ARS</abbrev> length</th><th rowspan="2" colspan="1"><abbrev xmlns:xlink="http://www.w3.org/1999/xlink" xlink:title="arm spine" id="ABBRID0EDQBG" xlink:type="simple">ARS</abbrev> shape</th><th rowspan="2" colspan="1">AS from segment 1<sup><abbrev xmlns:xlink="http://www.w3.org/1999/xlink" xlink:title="secondary tooth" id="ABBRID0EMQBG" xlink:type="simple">st</abbrev></sup> (2<sup>nd</sup>)</th><th rowspan="2" colspan="1">Reference</th></tr><tr><th rowspan="1" colspan="1">Dorsal</th><th rowspan="1" colspan="1">Ventral</th><th rowspan="1" colspan="1">Dorsal</th><th rowspan="1" colspan="1">Ventral</th></tr><tr><td rowspan="1" colspan="1"><italic><tp:taxon-name><tp:taxon-name-part taxon-name-part-type="genus" reg="Asteroschema">Asteroschema</tp:taxon-name-part><tp:taxon-name-part taxon-name-part-type="species" reg="ajax">ajax</tp:taxon-name-part></tp:taxon-name></italic> A. H. Clark, 1949</td><td rowspan="1" colspan="1">13 mm and 300 mm</td><td rowspan="1" colspan="1">fine GO; <abbrev xmlns:xlink="http://www.w3.org/1999/xlink" xlink:title="radial shield" id="ABBRID0EZRBG" xlink:type="simple">RS</abbrev> narrow, parallel, raised above the disc not meeting at center</td><td rowspan="1" colspan="1">fine GO</td><td rowspan="1" colspan="1">well-spaced annular bands when dried, covered with GO</td><td rowspan="1" colspan="1">covered with GO as dorsal</td><td rowspan="1" colspan="1">unknown</td><td rowspan="1" colspan="1">unknown</td><td rowspan="1" colspan="1">unknown</td><td rowspan="1" colspan="1">
                <xref ref-type="bibr" rid="B7">Clark A. H.  (1949)</xref>
              </td></tr><tr><td rowspan="1" colspan="1"><italic><tp:taxon-name><tp:taxon-name-part taxon-name-part-type="genus" reg="Asteroschema">Asteroschema</tp:taxon-name-part><tp:taxon-name-part taxon-name-part-type="species" reg="arenosum">arenosum</tp:taxon-name-part></tp:taxon-name></italic> Lyman, 1878</td><td rowspan="1" colspan="1">8–9 mm and arm length unknown (arm width 4 mm)</td><td rowspan="1" colspan="1">coarse GO, 5 grains in 1 mm; <abbrev xmlns:xlink="http://www.w3.org/1999/xlink" xlink:title="radial shield" id="ABBRID0ENTBG" xlink:type="simple">RS</abbrev> wide, not meeting at center</td><td rowspan="1" colspan="1">coarse GO but near mouth area scattered, jaw covered with GO</td><td rowspan="1" colspan="1">coarse GO but denser than on disc</td><td rowspan="1" colspan="1">as dorsal</td><td rowspan="1" colspan="1">inner ≈ 2 × outer</td><td rowspan="1" colspan="1">inner spine: cylindrical, slightly swollen, thorny dark tip</td><td rowspan="1" colspan="1">2 (4)</td><td rowspan="1" colspan="1"><xref ref-type="bibr" rid="B41">Lyman (1878</xref>, H. L. <xref ref-type="bibr" rid="B13">Clark (1941)</xref>, <xref ref-type="bibr" rid="B70">Pawson et al. (2009)</xref></td></tr><tr><td rowspan="2" colspan="1"><italic><tp:taxon-name><tp:taxon-name-part taxon-name-part-type="genus" reg="Asteroschema">Asteroschema</tp:taxon-name-part><tp:taxon-name-part taxon-name-part-type="species" reg="bidwillae">bidwillae</tp:taxon-name-part></tp:taxon-name></italic> McKnight, 2000</td><td rowspan="2" colspan="1">5 mm and 50 mm (6 arms)</td><td rowspan="2" colspan="1">flat, small, very finely rugose GO, dense at center; <abbrev xmlns:xlink="http://www.w3.org/1999/xlink" xlink:title="radial shield" id="ABBRID0EJVBG" xlink:type="simple">RS</abbrev> and interradially (8–10 grains in 1 mm) but slightly spaced beside each <abbrev xmlns:xlink="http://www.w3.org/1999/xlink" xlink:title="radial shield" id="ABBRID0ENVBG" xlink:type="simple">RS</abbrev>; more or less extending to center</td><td rowspan="2" colspan="1">very small well-spaced GO, except on elongated oral plates</td><td rowspan="2" colspan="1">flat, small, very finely rugose GO, slightly spaced toward distal end, almost absent near tip, lateral surface always spaced</td><td rowspan="2" colspan="1">GO present on plates near arm base, then naked</td><td rowspan="2" colspan="1">inner &gt; outer (inner 1 × ASE, outer 1/3 × ASE length)</td><td rowspan="1" colspan="1">inner spine: slightly flattened, denticulate over most of length, and proximal margin beset with small curved spines</td><td rowspan="2" colspan="1">2 (8–14)</td><td rowspan="2" colspan="1"><xref ref-type="bibr" rid="B51">McKnight (2000)</xref>, <xref ref-type="bibr" rid="B45">Mah et al. (2009)</xref>, this study</td></tr><tr><td rowspan="1" colspan="1">outer spine: small and inconspicuous distally both spines flattened and pointed, but hooks absent</td></tr><tr><td rowspan="1" colspan="1"><italic><tp:taxon-name><tp:taxon-name-part taxon-name-part-type="genus" reg="Asteroschema">Asteroschema</tp:taxon-name-part><tp:taxon-name-part taxon-name-part-type="species" reg="brachiatum">brachiatum</tp:taxon-name-part></tp:taxon-name></italic> Lyman, 1879</td><td rowspan="1" colspan="1">6–11 mm and 270 mm (arm base width 3 mm)</td><td rowspan="1" colspan="1">dense, uniform GO; <abbrev xmlns:xlink="http://www.w3.org/1999/xlink" xlink:title="radial shield" id="ABBRID0EKXBG" xlink:type="simple">RS</abbrev> elevated, extending nearly to center</td><td rowspan="1" colspan="1">similar to dorsal, inconspicuous GO, which simulate oral papillae</td><td rowspan="1" colspan="1">closely uniformly covered with GO; 6–9 grains in 1 mm</td><td rowspan="1" colspan="1">as dorsal</td><td rowspan="1" colspan="1">inner &gt; outer (inner spine 2 mm)</td><td rowspan="1" colspan="1">inner spine: rough, slightly club-shaped</td><td rowspan="1" colspan="1">2 (4)</td><td rowspan="1" colspan="1"><xref ref-type="bibr" rid="B42">Lyman (1879</xref>, <xref ref-type="bibr" rid="B43">1882</xref>), H. L. <xref ref-type="bibr" rid="B13">Clark (1941)</xref></td></tr><tr><td rowspan="3" colspan="1"><italic><tp:taxon-name><tp:taxon-name-part taxon-name-part-type="genus" reg="Asteroschema">Asteroschema</tp:taxon-name-part><tp:taxon-name-part taxon-name-part-type="species" reg="clavigerum">clavigerum</tp:taxon-name-part></tp:taxon-name></italic> Verrill, 1894</td><td rowspan="3" colspan="1">8–12 mm and arm length unknown (arm base width 3–3.5 mm)</td><td rowspan="3" colspan="1">small, smooth GO, 6 grains in 1 mm; <abbrev xmlns:xlink="http://www.w3.org/1999/xlink" xlink:title="radial shield" id="ABBRID0EGZBG" xlink:type="simple">RS</abbrev> large, extending to center, GO larger than on disc.</td><td rowspan="3" colspan="1">smooth skin lacking GO or minute, more spaced GO</td><td rowspan="3" colspan="1">small, smooth GO</td><td rowspan="3" colspan="1">only base of arm covered with minute, more spaced GO, and rest of arm naked</td><td rowspan="3" colspan="1">inner &gt; outer</td><td rowspan="1" colspan="1">inner spine: large, long, elevated, and rough with spinules distally; somewhat swollen</td><td rowspan="3" colspan="1">3–4 (4–5)</td><td rowspan="3" colspan="1"><xref ref-type="bibr" rid="B80">Verrill (1894)</xref>, <xref ref-type="bibr" rid="B15">Döderlein (1927)</xref></td></tr><tr><td rowspan="1" colspan="1">outer spine: small</td></tr><tr><td rowspan="1" colspan="1">distally both spines small, slender, acute and nearly equal</td></tr><tr><td rowspan="3" colspan="1"><italic><tp:taxon-name><tp:taxon-name-part taxon-name-part-type="genus" reg="Asteroschema">Asteroschema</tp:taxon-name-part><tp:taxon-name-part taxon-name-part-type="species" reg="domogranulatum">domogranulatum</tp:taxon-name-part></tp:taxon-name></italic> sp. nov.</td><td rowspan="3" colspan="1">9 mm and 165 mm</td><td rowspan="3" colspan="1">dense, large slightly domed GO, 4 or 5 grains in 1 mm; <abbrev xmlns:xlink="http://www.w3.org/1999/xlink" xlink:title="radial shield" id="ABBRID0EG2BG" xlink:type="simple">RS</abbrev> wide, parallel, raised above the disc close together</td><td rowspan="3" colspan="1">large polygonal <abbrev xmlns:xlink="http://www.w3.org/1999/xlink" xlink:title="plate-like ossicle" id="ABBRID0EO2BG" xlink:type="simple">PO</abbrev> except distal half of jaw</td><td rowspan="3" colspan="1">large polygonal <abbrev xmlns:xlink="http://www.w3.org/1999/xlink" xlink:title="plate-like ossicle" id="ABBRID0EW2BG" xlink:type="simple">PO</abbrev> in proximal arm; then slightly separated, decreasing in size GO</td><td rowspan="3" colspan="1">arm base concealed by polygonal <abbrev xmlns:xlink="http://www.w3.org/1999/xlink" xlink:title="plate-like ossicle" id="ABBRID0E52BG" xlink:type="simple">PO</abbrev>; remainder naked</td><td rowspan="3" colspan="1">inner ≈ 2 × outer</td><td rowspan="1" colspan="1">inner spine: pointed thorny tip to cylindrical, slightly club shaped, flattened thorny</td><td rowspan="3" colspan="1">2 (19–22)</td><td rowspan="3" colspan="1">This study</td></tr><tr><td rowspan="1" colspan="1">outer spine: small with thorny tip</td></tr><tr><td rowspan="1" colspan="1">distally both compound hook with 3–6 secondary teeth</td></tr><tr><td rowspan="1" colspan="1"><italic><tp:taxon-name><tp:taxon-name-part taxon-name-part-type="genus" reg="Asteroschema">Asteroschema</tp:taxon-name-part><tp:taxon-name-part taxon-name-part-type="species" reg="edmondsoni">edmondsoni</tp:taxon-name-part></tp:taxon-name></italic> A. H. Clark, 1949</td><td rowspan="1" colspan="1">13 mm and 290 mm</td><td rowspan="1" colspan="1">GO &amp; <abbrev xmlns:xlink="http://www.w3.org/1999/xlink" xlink:title="conical ossicle" id="ABBRID0EN4BG" xlink:type="simple">CO</abbrev>; dense GO on proximal half of <abbrev xmlns:xlink="http://www.w3.org/1999/xlink" xlink:title="radial shield" id="ABBRID0ER4BG" xlink:type="simple">RS</abbrev>, larger <abbrev xmlns:xlink="http://www.w3.org/1999/xlink" xlink:title="conical ossicle" id="ABBRID0EV4BG" xlink:type="simple">CO</abbrev> with TP on distal half</td><td rowspan="1" colspan="1">dense rounded GO</td><td rowspan="1" colspan="1">dense <abbrev xmlns:xlink="http://www.w3.org/1999/xlink" xlink:title="plate-like ossicle" id="ABBRID0EA5BG" xlink:type="simple">PO</abbrev>, swollen in the middle with TP; TP absent in distal end of arm</td><td rowspan="1" colspan="1">same as on ventral disc; but smaller</td><td rowspan="1" colspan="1">unknown</td><td rowspan="1" colspan="1">unknown</td><td rowspan="1" colspan="1">unknown</td><td rowspan="1" colspan="1">
                <xref ref-type="bibr" rid="B7">Clark A. H.  (1949)</xref>
              </td></tr><tr><td rowspan="2" colspan="1"><italic><tp:taxon-name><tp:taxon-name-part taxon-name-part-type="genus" reg="Asteroschema">Asteroschema</tp:taxon-name-part><tp:taxon-name-part taxon-name-part-type="species" reg="elongatum">elongatum</tp:taxon-name-part></tp:taxon-name></italic> Koehler, 1914</td><td rowspan="2" colspan="1">7–11 mm and 300 mm</td><td rowspan="2" colspan="1">strongly excavated, GO rounded, unequal, slightly coarse near disc periphery; <abbrev xmlns:xlink="http://www.w3.org/1999/xlink" xlink:title="radial shield" id="ABBRID0EO6BG" xlink:type="simple">RS</abbrev> meeting at center, separated, GO larger and denser than on disc</td><td rowspan="2" colspan="1">minute GO, uniform, separated, slightly stronger near periphery</td><td rowspan="2" colspan="1">on first few segments GO like on <abbrev xmlns:xlink="http://www.w3.org/1999/xlink" xlink:title="radial shield" id="ABBRID0EZ6BG" xlink:type="simple">RS</abbrev> then spaced, small, and uniform</td><td rowspan="2" colspan="1">GO much smaller and uniform, rapidly becoming fewer and finally disappearing after 30–40 mm from arm base</td><td rowspan="2" colspan="1">inner &gt; outer</td><td rowspan="1" colspan="1">inner spine: cylindrical, strong, thinner at tip with TP</td><td rowspan="2" colspan="1">2 (5)</td><td rowspan="2" colspan="1"><xref ref-type="bibr" rid="B27">Koehler (1914)</xref>, <xref ref-type="bibr" rid="B16">Döderlein (1930)</xref></td></tr><tr><td rowspan="1" colspan="1">outer spine: conical, pointed tip</td></tr><tr><td rowspan="3" colspan="1"><italic><tp:taxon-name><tp:taxon-name-part taxon-name-part-type="genus" reg="Asteroschema">Asteroschema</tp:taxon-name-part><tp:taxon-name-part taxon-name-part-type="species" reg="fastosum">fastosum</tp:taxon-name-part></tp:taxon-name></italic> Koehler, 1904</td><td rowspan="3" colspan="1">6–13 mm and 180–300 mm (arm base width 5 mm)</td><td rowspan="3" colspan="1">high, <abbrev xmlns:xlink="http://www.w3.org/1999/xlink" xlink:title="conical ossicle" id="ABBRID0EQBAI" xlink:type="simple">CO</abbrev> including <abbrev xmlns:xlink="http://www.w3.org/1999/xlink" xlink:title="radial shield" id="ABBRID0EUBAI" xlink:type="simple">RS</abbrev></td><td rowspan="3" colspan="1">small <abbrev xmlns:xlink="http://www.w3.org/1999/xlink" xlink:title="conical ossicle" id="ABBRID0E2BAI" xlink:type="simple">CO</abbrev>, more rounded, close-set at disc margin</td><td rowspan="3" colspan="1">small <abbrev xmlns:xlink="http://www.w3.org/1999/xlink" xlink:title="conical ossicle" id="ABBRID0EDCAI" xlink:type="simple">CO</abbrev>, more close-set than on disc, 6 or 7 grains in 1 mm</td><td rowspan="3" colspan="1">flattened <abbrev xmlns:xlink="http://www.w3.org/1999/xlink" xlink:title="conical ossicle" id="ABBRID0ELCAI" xlink:type="simple">CO</abbrev></td><td rowspan="3" colspan="1">inner &gt; outer (inner spine ≤ 4 mm)</td><td rowspan="1" colspan="1">inner spine: bluntly conical at arm base, then strongly club-shaped with TP</td><td rowspan="3" colspan="1">2 (4–5)</td><td rowspan="3" colspan="1"><xref ref-type="bibr" rid="B24">Koehler (1904)</xref>, <xref ref-type="bibr" rid="B15">Döderlein (1927</xref>, <xref ref-type="bibr" rid="B16">1930</xref>), Guile (1981)</td></tr><tr><td rowspan="1" colspan="1">outer spine: cylindrical, thorny tip</td></tr><tr><td rowspan="1" colspan="1">distally both spines compound hook with 2–4 secondary teeth</td></tr><tr><td rowspan="1" colspan="1"><italic><tp:taxon-name><tp:taxon-name-part taxon-name-part-type="genus" reg="Asteroschema">Asteroschema</tp:taxon-name-part><tp:taxon-name-part taxon-name-part-type="species" reg="flosculus">flosculus</tp:taxon-name-part></tp:taxon-name></italic> Alcock, 1894</td><td rowspan="1" colspan="1">–</td><td rowspan="1" colspan="1">GO &amp; <abbrev xmlns:xlink="http://www.w3.org/1999/xlink" xlink:title="conical ossicle" id="ABBRID0EGEAI" xlink:type="simple">CO</abbrev>; scattered as uniform microscopic GO</td><td rowspan="1" colspan="1">uniform microscopic GO</td><td rowspan="1" colspan="1">GO &amp; <abbrev xmlns:xlink="http://www.w3.org/1999/xlink" xlink:title="conical ossicle" id="ABBRID0EREAI" xlink:type="simple">CO</abbrev>; scattered as uniform microscopic GO</td><td rowspan="1" colspan="1">uniform microscopic GO</td><td rowspan="1" colspan="1">large</td><td rowspan="1" colspan="1">unknown</td><td rowspan="1" colspan="1">3 (3)</td><td rowspan="1" colspan="1">
                <xref ref-type="bibr" rid="B1">Alcock (1894)</xref>
              </td></tr><tr><td rowspan="2" colspan="1"><italic><tp:taxon-name><tp:taxon-name-part taxon-name-part-type="genus" reg="Asteroschema">Asteroschema</tp:taxon-name-part><tp:taxon-name-part taxon-name-part-type="species" reg="glaucum">glaucum</tp:taxon-name-part></tp:taxon-name></italic> Matsumoto, 1915</td><td rowspan="2" colspan="1">11 mm and 100 mm (4 mm width in arm base)</td><td rowspan="2" colspan="1">flat; coarser GO, 6 grains in 1 mm; <abbrev xmlns:xlink="http://www.w3.org/1999/xlink" xlink:title="radial shield" id="ABBRID0EAGAI" xlink:type="simple">RS</abbrev> mostly covered except distal end</td><td rowspan="2" colspan="1">coarser GO; near apex of jaw less GO</td><td rowspan="2" colspan="1">coarser GO, 6 grains in 1 mm, very stout at base, as high as wide</td><td rowspan="2" colspan="1">as dorsal</td><td rowspan="2" colspan="1">inner &gt; outer</td><td rowspan="1" colspan="1">inner spine: cylindrical, club-shaped, rough end</td><td rowspan="2" colspan="1">2–3 (8)</td><td rowspan="2" colspan="1">
                <xref ref-type="bibr" rid="B48">Matsumoto (1915)</xref>
              </td></tr><tr><td rowspan="1" colspan="1">distally both spines compound hook with four curved secondary teeth</td></tr><tr><td rowspan="3" colspan="1"><italic><tp:taxon-name><tp:taxon-name-part taxon-name-part-type="genus" reg="Asteroschema">Asteroschema</tp:taxon-name-part><tp:taxon-name-part taxon-name-part-type="species" reg="hemigymnum">hemigymnum</tp:taxon-name-part></tp:taxon-name></italic> Matsumoto, 1915</td><td rowspan="3" colspan="1">10 mm and 100 mm (3 mm width in arm base)</td><td rowspan="3" colspan="1">very fine, smooth, close-set GO</td><td rowspan="3" colspan="1">ventral: fine, rather sparse GO in skin, coarse, flat, smooth, pavement-like grains, corresponding to oral papillae</td><td rowspan="3" colspan="1">very fine, smooth, close-set GO; 5 grains in 1 mm; GO much finer distalwards and disappear at distal end.</td><td rowspan="3" colspan="1">entirely naked; LAP and VAP visible through skin</td><td rowspan="3" colspan="1">inner &gt; outer (outer spine ½ × ASE length)</td><td rowspan="1" colspan="1">inner spine: cylindrical, club-shaped</td><td rowspan="3" colspan="1">2 (5–6)</td><td rowspan="3" colspan="1">
                <xref ref-type="bibr" rid="B48">Matsumoto (1915)</xref>
              </td></tr><tr><td rowspan="1" colspan="1">outer spine: small, cylindrical, enclosed in skin, more or less rough tip</td></tr><tr><td rowspan="1" colspan="1">distally both spines compound hook with 3–6 secondary teeth</td></tr><tr><td rowspan="1" colspan="1"><italic><tp:taxon-name><tp:taxon-name-part taxon-name-part-type="genus" reg="Asteroschema">Asteroschema</tp:taxon-name-part><tp:taxon-name-part taxon-name-part-type="species" reg="horridum">horridum</tp:taxon-name-part></tp:taxon-name></italic> Lyman, 1879</td><td rowspan="1" colspan="1">10–12.5 mm and 160–190 mm</td><td rowspan="1" colspan="1">tumid polygonal <abbrev xmlns:xlink="http://www.w3.org/1999/xlink" xlink:title="plate-like ossicle" id="ABBRID0ERJAI" xlink:type="simple">PO</abbrev>; mostly tall <abbrev xmlns:xlink="http://www.w3.org/1999/xlink" xlink:title="conical ossicle" id="ABBRID0EVJAI" xlink:type="simple">CO</abbrev> with terminal projections</td><td rowspan="1" colspan="1"><abbrev xmlns:xlink="http://www.w3.org/1999/xlink" xlink:title="plate-like ossicle" id="ABBRID0E4JAI" xlink:type="simple">PO</abbrev> &amp; <abbrev xmlns:xlink="http://www.w3.org/1999/xlink" xlink:title="conical ossicle" id="ABBRID0EBKAI" xlink:type="simple">CO</abbrev> higher and thinner at disc periphery</td><td rowspan="1" colspan="1"><abbrev xmlns:xlink="http://www.w3.org/1999/xlink" xlink:title="plate-like ossicle" id="ABBRID0EJKAI" xlink:type="simple">PO</abbrev>, larger on arm base than on disc, 4 <abbrev xmlns:xlink="http://www.w3.org/1999/xlink" xlink:title="plate-like ossicle" id="ABBRID0ENKAI" xlink:type="simple">PO</abbrev> in 1 mm at arm base; weakly annulated</td><td rowspan="1" colspan="1"><abbrev xmlns:xlink="http://www.w3.org/1999/xlink" xlink:title="plate-like ossicle" id="ABBRID0EVKAI" xlink:type="simple">PO</abbrev> &amp; <abbrev xmlns:xlink="http://www.w3.org/1999/xlink" xlink:title="conical ossicle" id="ABBRID0EZKAI" xlink:type="simple">CO</abbrev> lower and thinner</td><td rowspan="1" colspan="1">inner ≈ 2 × outer</td><td rowspan="1" colspan="1">inner spine: cylindrical with TP, slightly swollen</td><td rowspan="1" colspan="1">1 (1–6)</td><td rowspan="1" colspan="1"><xref ref-type="bibr" rid="B42">Lyman (1879</xref>, <xref ref-type="bibr" rid="B43">1882</xref>), <xref ref-type="bibr" rid="B2">Baker (1980)</xref>, <xref ref-type="bibr" rid="B45">Mah et al. (2009)</xref>, <xref ref-type="bibr" rid="B51">McKnight (2000)</xref></td></tr><tr><td rowspan="2" colspan="1"><italic><tp:taxon-name><tp:taxon-name-part taxon-name-part-type="genus" reg="Asteroschema">Asteroschema</tp:taxon-name-part><tp:taxon-name-part taxon-name-part-type="species" reg="igloo">igloo</tp:taxon-name-part></tp:taxon-name></italic> Baker, 1980</td><td rowspan="2" colspan="1">5.7 mm and 68.4 mm (1: 12-disc diameter to arm length)</td><td rowspan="2" colspan="1">rounded or polygonal domed GO, 4–6 grains in 1 mm length; <abbrev xmlns:xlink="http://www.w3.org/1999/xlink" xlink:title="radial shield" id="ABBRID0EUMAI" xlink:type="simple">RS</abbrev> short, obscured, distally visible</td><td rowspan="2" colspan="1">closely packed rounded, domed GO</td><td rowspan="2" colspan="1">dorsal &amp; ventral: rounded or polygonal domed GO; 4–6 grains in 1 mm length</td><td rowspan="2" colspan="1">as dorsal</td><td rowspan="2" colspan="1">inner ≈ 2 × outer (inner spine 2/3 × arm width)</td><td rowspan="1" colspan="1">inner spine: long, very fine, thorny blunt tip</td><td rowspan="2" colspan="1">3: (8–10)</td><td rowspan="2" colspan="1"><xref ref-type="bibr" rid="B2">Baker (1980)</xref>, <xref ref-type="bibr" rid="B51">McKnight (2000)</xref></td></tr><tr><td rowspan="1" colspan="1">distally both spines compound hook with 3–6 secondary teeth</td></tr><tr><td rowspan="2" colspan="1"><italic><tp:taxon-name><tp:taxon-name-part taxon-name-part-type="genus" reg="Asteroschema">Asteroschema</tp:taxon-name-part><tp:taxon-name-part taxon-name-part-type="species" reg="inoratum">inoratum</tp:taxon-name-part></tp:taxon-name></italic> Koehler, 1906</td><td rowspan="2" colspan="1">6–10 mm and 70+ mm</td><td rowspan="2" colspan="1">fine, contiguous GO (rounded or slightly conical); <abbrev xmlns:xlink="http://www.w3.org/1999/xlink" xlink:title="radial shield" id="ABBRID0EQOAI" xlink:type="simple">RS</abbrev> wider, extending to center</td><td rowspan="2" colspan="1">GO density similar to dorsal, slightly developed around <abbrev xmlns:xlink="http://www.w3.org/1999/xlink" xlink:title="genital slit" id="ABBRID0EYOAI" xlink:type="simple">GS</abbrev></td><td rowspan="2" colspan="1">fine, rounded or slightly conical, contiguous GO</td><td rowspan="2" colspan="1">as dorsal</td><td rowspan="2" colspan="1">inner ≈ 1½ × ASE length</td><td rowspan="1" colspan="1">inner spine: slightly club-shaped, Swollen toward the end with conical point</td><td rowspan="2" colspan="1">2 (5–7)</td><td rowspan="2" colspan="1"><xref ref-type="bibr" rid="B25">Koehler (1906)</xref>, Peterson (1985), Hansson (2001), <xref ref-type="bibr" rid="B72">Smirnov et al. (2014)</xref></td></tr><tr><td rowspan="1" colspan="1">outer spine: smooth, much smaller distally both spines small, but not transforming into a hook</td></tr><tr><td rowspan="1" colspan="1"><italic><tp:taxon-name><tp:taxon-name-part taxon-name-part-type="genus" reg="Asteroschema">Asteroschema</tp:taxon-name-part><tp:taxon-name-part taxon-name-part-type="species" reg="intectum">intectum</tp:taxon-name-part></tp:taxon-name></italic> Lyman, 1878</td><td rowspan="1" colspan="1">5–11.5 mm and 280 mm (arm width 3 mm)</td><td rowspan="1" colspan="1">fine GO, 6–7 grains in 1 mm; <abbrev xmlns:xlink="http://www.w3.org/1999/xlink" xlink:title="radial shield" id="ABBRID0EQQAI" xlink:type="simple">RS</abbrev> long, meeting at center, GO fine than on disc, 8–9 grains in 1 mm</td><td rowspan="1" colspan="1">fine GO except jaw</td><td rowspan="1" colspan="1">GO scattered, and smaller than on disc.</td><td rowspan="1" colspan="1">lateral and ventral side naked or fewer GO</td><td rowspan="1" colspan="1">inner &gt; outer</td><td rowspan="1" colspan="1">inner spine: blunt, spiniform, not club-shaped</td><td rowspan="1" colspan="1">2 (3)</td><td rowspan="1" colspan="1"><xref ref-type="bibr" rid="B41">Lyman (1878)</xref>, H. L. <xref ref-type="bibr" rid="B13">Clark (1941)</xref></td></tr><tr><td rowspan="2" colspan="1"><italic><tp:taxon-name><tp:taxon-name-part taxon-name-part-type="genus" reg="Asteroschema">Asteroschema</tp:taxon-name-part><tp:taxon-name-part taxon-name-part-type="species" reg="laeve">laeve</tp:taxon-name-part></tp:taxon-name></italic> (Lyman, 1872)</td><td rowspan="2" colspan="1">8.5 mm and 85 mm</td><td rowspan="2" colspan="1">flat; fine close-set GO, 7–8 grains in 1 mm; <abbrev xmlns:xlink="http://www.w3.org/1999/xlink" xlink:title="radial shield" id="ABBRID0EISAI" xlink:type="simple">RS</abbrev> mostly covered with GO except distal end</td><td rowspan="2" colspan="1">minute, close, smooth GO, fewer GO near apex of jaw</td><td rowspan="2" colspan="1">fine close-set GO, 7–8 grains in 1 mm, thin skin, faint brown marking</td><td rowspan="2" colspan="1">as dorsal</td><td rowspan="2" colspan="1">inner &gt; outer</td><td rowspan="1" colspan="1">inner spine: cylindrical, somewhat swollen, rough end</td><td rowspan="2" colspan="1">2 (8)</td><td rowspan="2" colspan="1"><xref ref-type="bibr" rid="B40">Lyman (1875</xref>, <xref ref-type="bibr" rid="B42">1879</xref>), H. L. <xref ref-type="bibr" rid="B13">Clark (1941)</xref></td></tr><tr><td rowspan="1" colspan="1">distally both spines compound hook with 4 curved secondary teeth</td></tr><tr><td rowspan="1" colspan="1"><italic><tp:taxon-name><tp:taxon-name-part taxon-name-part-type="genus" reg="Asteroschema">Asteroschema</tp:taxon-name-part><tp:taxon-name-part taxon-name-part-type="species" reg="lissum">lissum</tp:taxon-name-part></tp:taxon-name></italic> H. L. Clark, 1939</td><td rowspan="1" colspan="1">7.5 mm and 110 mm</td><td rowspan="1" colspan="1">very fine, small GO; 50–60 grains in 1 mm<sup>2</sup>, but noticeably smaller at center and proximal end of <abbrev xmlns:xlink="http://www.w3.org/1999/xlink" xlink:title="radial shield" id="ABBRID0EKUAI" xlink:type="simple">RS</abbrev>; <abbrev xmlns:xlink="http://www.w3.org/1999/xlink" xlink:title="radial shield" id="ABBRID0EOUAI" xlink:type="simple">RS</abbrev> separated, narrow, straight, parallel, not meeting at center</td><td rowspan="1" colspan="1">naked with thin skin</td><td rowspan="1" colspan="1">fine GO similar on disc, laterally sparse, but continuous to base of <abbrev xmlns:xlink="http://www.w3.org/1999/xlink" xlink:title="arm spine" id="ABBRID0EZUAI" xlink:type="simple">ARS</abbrev>, distally sparse, and naked</td><td rowspan="1" colspan="1">naked with thin skin</td><td rowspan="1" colspan="1">inner ≈ 2–3 × outer</td><td rowspan="1" colspan="1">inner spine: long, thick, thorny tip</td><td rowspan="1" colspan="1">2 (9–11)</td><td rowspan="1" colspan="1">H. L. <xref ref-type="bibr" rid="B12">Clark (1939)</xref> This study</td></tr><tr><td rowspan="1" colspan="1"><italic><tp:taxon-name><tp:taxon-name-part taxon-name-part-type="genus" reg="Asteroschema">Asteroschema</tp:taxon-name-part><tp:taxon-name-part taxon-name-part-type="species" reg="migrator">migrator</tp:taxon-name-part></tp:taxon-name></italic> Koehler, 1904</td><td rowspan="1" colspan="1">11 mm and 200–300 mm</td><td rowspan="1" colspan="1">sparse, domed <abbrev xmlns:xlink="http://www.w3.org/1999/xlink" xlink:title="conical ossicle" id="ABBRID0EIWAI" xlink:type="simple">CO</abbrev> with terminal projections, <abbrev xmlns:xlink="http://www.w3.org/1999/xlink" xlink:title="conical ossicle" id="ABBRID0EMWAI" xlink:type="simple">CO</abbrev> dense on <abbrev xmlns:xlink="http://www.w3.org/1999/xlink" xlink:title="radial shield" id="ABBRID0EQWAI" xlink:type="simple">RS</abbrev> &amp; disc margin</td><td rowspan="1" colspan="1">few small <abbrev xmlns:xlink="http://www.w3.org/1999/xlink" xlink:title="conical ossicle" id="ABBRID0EYWAI" xlink:type="simple">CO</abbrev></td><td rowspan="1" colspan="1">close-set, small, tumid GO</td><td rowspan="1" colspan="1">few GO or <abbrev xmlns:xlink="http://www.w3.org/1999/xlink" xlink:title="conical ossicle" id="ABBRID0ECXAI" xlink:type="simple">CO</abbrev></td><td rowspan="1" colspan="1">inner ≈ 2 × outer</td><td rowspan="1" colspan="1">inner spine: cylindrical, swollen, TP outer spine: small, with pointed tip</td><td rowspan="1" colspan="1">3 (6–8)</td><td rowspan="1" colspan="1">
                <xref ref-type="bibr" rid="B24">Koehler (1904)</xref>
                <xref ref-type="bibr" rid="B2">Baker (1980)</xref>
                <xref ref-type="bibr" rid="B51">McKnight (2000)</xref>
              </td></tr><tr><td rowspan="1" colspan="1"><italic><tp:taxon-name><tp:taxon-name-part taxon-name-part-type="genus" reg="Asteroschema">Asteroschema</tp:taxon-name-part><tp:taxon-name-part taxon-name-part-type="species" reg="monobactrum">monobactrum</tp:taxon-name-part></tp:taxon-name></italic> H. L. Clark, 1917</td><td rowspan="1" colspan="1">8 mm and 80–90 mm (base arm width 2 mm)</td><td rowspan="1" colspan="1">GO, flat, slightly raised above arm, near center 7 grains in 1 mm (50 mm<sup>2</sup>), but disc periphery 5–6 grains 1 mm (30 mm<sup>2</sup>)); <abbrev xmlns:xlink="http://www.w3.org/1999/xlink" xlink:title="radial shield" id="ABBRID0EYYAI" xlink:type="simple">RS</abbrev> completely covered but rounded ridges appeared when dried</td><td rowspan="1" colspan="1">similar GO density as dorsal</td><td rowspan="1" colspan="1">GO on arm base similar to disc, then separated, very minute, distally almost naked</td><td rowspan="1" colspan="1">GO, from middle slightly naked</td><td rowspan="1" colspan="1">inner ≈ 2 × outer</td><td rowspan="1" colspan="1">unknown</td><td rowspan="1" colspan="1">2 (11–16)</td><td rowspan="1" colspan="1">H. L. <xref ref-type="bibr" rid="B11">Clark (1917)</xref></td></tr><tr><td rowspan="1" colspan="1"><italic><tp:taxon-name><tp:taxon-name-part taxon-name-part-type="genus" reg="Asteroschema">Asteroschema</tp:taxon-name-part><tp:taxon-name-part taxon-name-part-type="species" reg="nuttingii">nuttingii</tp:taxon-name-part></tp:taxon-name></italic> Verrill, 1899</td><td rowspan="1" colspan="1">7 mm and 50 mm</td><td rowspan="1" colspan="1">minute rough GO/<abbrev xmlns:xlink="http://www.w3.org/1999/xlink" xlink:title="conical ossicle" id="ABBRID0EM1AI" xlink:type="simple">CO</abbrev>; close-set on <abbrev xmlns:xlink="http://www.w3.org/1999/xlink" xlink:title="radial shield" id="ABBRID0EQ1AI" xlink:type="simple">RS</abbrev></td><td rowspan="1" colspan="1">few GO near <abbrev xmlns:xlink="http://www.w3.org/1999/xlink" xlink:title="genital slit" id="ABBRID0EX1AI" xlink:type="simple">GS</abbrev>; minute rough GO/<abbrev xmlns:xlink="http://www.w3.org/1999/xlink" xlink:title="conical ossicle" id="ABBRID0E21AI" xlink:type="simple">CO</abbrev></td><td rowspan="1" colspan="1">minute GO/<abbrev xmlns:xlink="http://www.w3.org/1999/xlink" xlink:title="conical ossicle" id="ABBRID0EC2AI" xlink:type="simple">CO</abbrev>, distinct distally</td><td rowspan="1" colspan="1">minute rough GO/<abbrev xmlns:xlink="http://www.w3.org/1999/xlink" xlink:title="conical ossicle" id="ABBRID0EK2AI" xlink:type="simple">CO</abbrev></td><td rowspan="1" colspan="1">inner &gt; outer</td><td rowspan="1" colspan="1">inner spine: slender, tapering at arm base, then cylindrical, blunt, swollen distally, with TP</td><td rowspan="1" colspan="1">1 (1–2)</td><td rowspan="1" colspan="1">
                <xref ref-type="bibr" rid="B81">Verrill (1899)</xref>
              </td></tr><tr><td rowspan="1" colspan="1"><italic><tp:taxon-name><tp:taxon-name-part taxon-name-part-type="genus" reg="Asteroschema">Asteroschema</tp:taxon-name-part><tp:taxon-name-part taxon-name-part-type="species" reg="oligactes">oligactes</tp:taxon-name-part></tp:taxon-name></italic> (Pallas, 1788)</td><td rowspan="1" colspan="1">4–10 mm and 250 mm (length ≈ 17 × disc diameter)</td><td rowspan="1" colspan="1">
                <abbrev xmlns:xlink="http://www.w3.org/1999/xlink" xlink:title="conical ossicle" id="ABBRID0EV3AI" xlink:type="simple">CO</abbrev>
              </td><td rowspan="1" colspan="1">
                <abbrev xmlns:xlink="http://www.w3.org/1999/xlink" xlink:title="conical ossicle" id="ABBRID0E43AI" xlink:type="simple">CO</abbrev>
              </td><td rowspan="1" colspan="1"><abbrev xmlns:xlink="http://www.w3.org/1999/xlink" xlink:title="conical ossicle" id="ABBRID0EF4AI" xlink:type="simple">CO</abbrev>; 4–5 <abbrev xmlns:xlink="http://www.w3.org/1999/xlink" xlink:title="conical ossicle" id="ABBRID0EJ4AI" xlink:type="simple">CO</abbrev> in 1 mm on ventral arm base</td><td rowspan="1" colspan="1">as dorsal</td><td rowspan="1" colspan="1">inner &gt; outer</td><td rowspan="1" colspan="1">unknown</td><td rowspan="1" colspan="1">unknown</td><td rowspan="1" colspan="1"><xref ref-type="bibr" rid="B67">Pallas (1788)</xref>, H. L. <xref ref-type="bibr" rid="B13">Clark (1941)</xref></td></tr><tr><td rowspan="2" colspan="1"><italic><tp:taxon-name><tp:taxon-name-part taxon-name-part-type="genus" reg="Asteroschema">Asteroschema</tp:taxon-name-part><tp:taxon-name-part taxon-name-part-type="species" reg="rubrum">rubrum</tp:taxon-name-part></tp:taxon-name></italic> Lyman, 1879</td><td rowspan="2" colspan="1">12 mm and 160 mm</td><td rowspan="2" colspan="1">fine, close-set GO, 6–7 grains in 1 mm; <abbrev xmlns:xlink="http://www.w3.org/1999/xlink" xlink:title="radial shield" id="ABBRID0E25AI" xlink:type="simple">RS</abbrev> faintly indicated as flat ridges</td><td rowspan="2" colspan="1">fine, close-set GO</td><td rowspan="2" colspan="1">fine, close-set GO, 6–7 grains in 1 mm</td><td rowspan="2" colspan="1">as dorsal</td><td rowspan="2" colspan="1">inner spine maximum length 1.4 mm</td><td rowspan="1" colspan="1">inner spine: small spiniform at arm base, then cylindrical, swollen with TP</td><td rowspan="2" colspan="1">2 (5–6)</td><td rowspan="2" colspan="1"><xref ref-type="bibr" rid="B42">Lyman (1879</xref>, <xref ref-type="bibr" rid="B43">1882</xref>), This study</td></tr><tr><td rowspan="1" colspan="1">distally both spines compound hook with secondary teeth</td></tr><tr><td rowspan="2" colspan="1"><italic><tp:taxon-name><tp:taxon-name-part taxon-name-part-type="genus" reg="Asteroschema">Asteroschema</tp:taxon-name-part><tp:taxon-name-part taxon-name-part-type="species" reg="salix">salix</tp:taxon-name-part></tp:taxon-name></italic> Lyman, 1879</td><td rowspan="2" colspan="1">5–8.5 mm and 55–85 mm</td><td rowspan="2" colspan="1">flat, fine, close-set GO, 7–8 grains in 1 mm; <abbrev xmlns:xlink="http://www.w3.org/1999/xlink" xlink:title="radial shield" id="ABBRID0EYABI" xlink:type="simple">RS</abbrev> mostly covered with GO except distal end</td><td rowspan="2" colspan="1">fine, minute, close-set GO, less GO near apex of jaw</td><td rowspan="2" colspan="1">fine, close-set GO, 7–8 grains in 1 mm, thin skin</td><td rowspan="2" colspan="1">as dorsal</td><td rowspan="2" colspan="1">inner &gt; outer</td><td rowspan="1" colspan="1">inner spine: cylindrical, somewhat swollen, rough end</td><td rowspan="2" colspan="1">2–3 (11–12)</td><td rowspan="2" colspan="1"><xref ref-type="bibr" rid="B42">Lyman (1879)</xref>, <xref ref-type="bibr" rid="B2">Baker (1980)</xref>, <xref ref-type="bibr" rid="B51">McKnight (2000)</xref>, <xref ref-type="bibr" rid="B65">Olbers et al. (2015)</xref>, This study</td></tr><tr><td rowspan="1" colspan="1">distally both spines compound hook with 4 curved secondary teeth</td></tr><tr><td rowspan="1" colspan="1"><italic><tp:taxon-name><tp:taxon-name-part taxon-name-part-type="genus" reg="Asteroschema">Asteroschema</tp:taxon-name-part><tp:taxon-name-part taxon-name-part-type="species" reg="sampadae">sampadae</tp:taxon-name-part></tp:taxon-name></italic> Parameswaran &amp; Jaleel, 2012</td><td rowspan="1" colspan="1">18 mm and 380–450 mm</td><td rowspan="1" colspan="1">spaced <abbrev xmlns:xlink="http://www.w3.org/1999/xlink" xlink:title="conical ossicle" id="ABBRID0E4CBI" xlink:type="simple">CO</abbrev> with terminal projections; <abbrev xmlns:xlink="http://www.w3.org/1999/xlink" xlink:title="radial shield" id="ABBRID0EBDBI" xlink:type="simple">RS</abbrev> covered with <abbrev xmlns:xlink="http://www.w3.org/1999/xlink" xlink:title="conical ossicle" id="ABBRID0EFDBI" xlink:type="simple">CO</abbrev>, extending to center</td><td rowspan="1" colspan="1">minute, spaced GO</td><td rowspan="1" colspan="1">spaced <abbrev xmlns:xlink="http://www.w3.org/1999/xlink" xlink:title="conical ossicle" id="ABBRID0EQDBI" xlink:type="simple">CO</abbrev> with terminal projections, denser at arm base</td><td rowspan="1" colspan="1">minute, spaced GO</td><td rowspan="1" colspan="1">inner ≈ 2 × outer, inner spine ≤ 2 × ASE (5 mm)</td><td rowspan="1" colspan="1">inner spine: bluntly conical at arm base; then cylindrical, with TP at inner edge</td><td rowspan="1" colspan="1">2 (4)</td><td rowspan="1" colspan="1">
                <xref ref-type="bibr" rid="B68">Parameswaran and Jaleel (2012)</xref>
              </td></tr><tr><td rowspan="3" colspan="1"><italic><tp:taxon-name><tp:taxon-name-part taxon-name-part-type="genus" reg="Asteroschema">Asteroschema</tp:taxon-name-part><tp:taxon-name-part taxon-name-part-type="species" reg="shenhaiyongshii">shenhaiyongshii</tp:taxon-name-part></tp:taxon-name></italic> sp. nov.</td><td rowspan="3" colspan="1">10 mm and 220 mm (arm base width 3.4 mm)</td><td rowspan="3" colspan="1">small, finely rugose, rounded GO, similar in size, 8–9 grains in 1 mm; <abbrev xmlns:xlink="http://www.w3.org/1999/xlink" xlink:title="radial shield" id="ABBRID0E6EBI" xlink:type="simple">RS</abbrev> wide, parallel, close together, not meeting at center, distal end of <abbrev xmlns:xlink="http://www.w3.org/1999/xlink" xlink:title="radial shield" id="ABBRID0EDFBI" xlink:type="simple">RS</abbrev> raised above disc, swollen at center</td><td rowspan="3" colspan="1">GO similar on dorsal, spearhead-shaped teeth. <abbrev xmlns:xlink="http://www.w3.org/1999/xlink" xlink:title="genital slit" id="ABBRID0ELFBI" xlink:type="simple">GS</abbrev> narrow concealed with GO</td><td rowspan="3" colspan="1">dorsal: dense GO similar to disc; 8–9 grains in 1 mm; distally GO less rounded but dense</td><td rowspan="3" colspan="1">less rounded and more polygonal GO, concealing only proximal half of arm, in middle to distal ventral arm surface concealed with widely separated GO decreasing in size to completely naked</td><td rowspan="3" colspan="1">inner &gt; outer (inner spine 2.2 mm long)</td><td rowspan="1" colspan="1">inner spine: cylindrical, thorny tip to less club-shaped with small sharp thorns on more than half its length</td><td rowspan="3" colspan="1">2 (9–11)</td><td rowspan="3" colspan="1">This study</td></tr><tr><td rowspan="1" colspan="1">outer spine: small in size with thorny tip similar to inner spine</td></tr><tr><td rowspan="1" colspan="1">distally both spines similar in size, compound hook with 4 or 5 secondary teeth</td></tr><tr><td rowspan="1" colspan="1"><italic><tp:taxon-name><tp:taxon-name-part taxon-name-part-type="genus" reg="Asteroschema">Asteroschema</tp:taxon-name-part><tp:taxon-name-part taxon-name-part-type="species" reg="subfastostum">subfastostum</tp:taxon-name-part></tp:taxon-name></italic> Döderlein, 1930</td><td rowspan="1" colspan="1">8 mm and 9 × disc diameter</td><td rowspan="1" colspan="1">pointed <abbrev xmlns:xlink="http://www.w3.org/1999/xlink" xlink:title="conical ossicle" id="ABBRID0EAHBI" xlink:type="simple">CO</abbrev>, blunt at disc margin, 4–5 grains in 1 mm</td><td rowspan="1" colspan="1">smooth hemispherical GO</td><td rowspan="1" colspan="1">pointed <abbrev xmlns:xlink="http://www.w3.org/1999/xlink" xlink:title="conical ossicle" id="ABBRID0ELHBI" xlink:type="simple">CO</abbrev></td><td rowspan="1" colspan="1">smooth hemispherical GO</td><td rowspan="1" colspan="1">inner &gt; outer</td><td rowspan="1" colspan="1">unknown</td><td rowspan="1" colspan="1">unknown</td><td rowspan="1" colspan="1">
                <xref ref-type="bibr" rid="B16">Döderlein (1930)</xref>
              </td></tr><tr><td rowspan="1" colspan="1"><italic><tp:taxon-name><tp:taxon-name-part taxon-name-part-type="genus" reg="Asteroschema">Asteroschema</tp:taxon-name-part><tp:taxon-name-part taxon-name-part-type="species" reg="sublaeve">sublaeve</tp:taxon-name-part></tp:taxon-name></italic> Lütken &amp; Mortensen, 1889</td><td rowspan="1" colspan="1">12 mm and 300 mm (arm base width 5 mm)</td><td rowspan="1" colspan="1">round, rugose GO variable size; <abbrev xmlns:xlink="http://www.w3.org/1999/xlink" xlink:title="radial shield" id="ABBRID0EZIBI" xlink:type="simple">RS</abbrev> covered with larger GO than on the disc</td><td rowspan="1" colspan="1">smooth, small GO, few GO lateral at jaw</td><td rowspan="1" colspan="1">round, rugose GO variable size, smaller at lateral side, larger on dorsal surface</td><td rowspan="1" colspan="1">naked</td><td rowspan="1" colspan="1">inner ≈ 2 × outer; in middle (inner ≈ 4 × outer)</td><td rowspan="1" colspan="1">inner spine: elongated, club shaped, enclosed with thick skin</td><td rowspan="1" colspan="1">2–3 (3–4)</td><td rowspan="1" colspan="1">
                <xref ref-type="bibr" rid="B37">Lütken and Mortensen (1889)</xref>
              </td></tr><tr><td rowspan="1" colspan="1"><italic><tp:taxon-name><tp:taxon-name-part taxon-name-part-type="genus" reg="Asteroschema">Asteroschema</tp:taxon-name-part><tp:taxon-name-part taxon-name-part-type="species" reg="sulcatum">sulcatum</tp:taxon-name-part></tp:taxon-name></italic> Ljungman, 1872</td><td rowspan="1" colspan="1">5 mm and arm length unknown</td><td rowspan="1" colspan="1">dense, small GO (9–15 grains in 1 mm); <abbrev xmlns:xlink="http://www.w3.org/1999/xlink" xlink:title="radial shield" id="ABBRID0EOKBI" xlink:type="simple">RS</abbrev> narrow, not meeting at center</td><td rowspan="1" colspan="1">dense, small GO, teeth rounded or distally lobed</td><td rowspan="1" colspan="1">dense, small GO</td><td rowspan="1" colspan="1">as dorsal</td><td rowspan="1" colspan="1">inner &gt; outer</td><td rowspan="1" colspan="1">inner spine: strongly thorny tip, swollen, bent club shaped</td><td rowspan="1" colspan="1">(3–12)</td><td rowspan="1" colspan="1"><xref ref-type="bibr" rid="B36">Ljungman (1872)</xref>, <xref ref-type="bibr" rid="B40">Lyman (1875)</xref></td></tr><tr><td rowspan="1" colspan="1"><italic><tp:taxon-name><tp:taxon-name-part taxon-name-part-type="genus" reg="Asteroschema">Asteroschema</tp:taxon-name-part><tp:taxon-name-part taxon-name-part-type="species" reg="tenue">tenue</tp:taxon-name-part></tp:taxon-name></italic> Lyman, 1875</td><td rowspan="1" colspan="1">6 mm and 200 mm (arm base width 1.5 mm)</td><td rowspan="1" colspan="1">closely, smooth GO (8–9 grains in 1 mm); <abbrev xmlns:xlink="http://www.w3.org/1999/xlink" xlink:title="radial shield" id="ABBRID0EGMBI" xlink:type="simple">RS</abbrev> narrow, meeting at center and GO little coarser</td><td rowspan="1" colspan="1">coarser GO; large GO in jaw</td><td rowspan="1" colspan="1">slender arms; similar to dorsal disc, distally GO much finer and more scattered</td><td rowspan="1" colspan="1">as dorsal</td><td rowspan="1" colspan="1">inner &gt; outer, inner spine 1 mm long in middle half</td><td rowspan="1" colspan="1">inner spine: spiniform at arm base, then large, fine thorny, club-shaped</td><td rowspan="1" colspan="1">1 (3)</td><td rowspan="1" colspan="1"><xref ref-type="bibr" rid="B40">Lyman (1875)</xref>, H. L. <xref ref-type="bibr" rid="B9">Clark (1915)</xref></td></tr><tr><td rowspan="3" colspan="1"><italic><tp:taxon-name><tp:taxon-name-part taxon-name-part-type="genus" reg="Asteroschema">Asteroschema</tp:taxon-name-part><tp:taxon-name-part taxon-name-part-type="species" reg="tubiferum">tubiferum</tp:taxon-name-part></tp:taxon-name></italic> Matsumoto, 1911</td><td rowspan="3" colspan="1">14–16 mm and 230–300 mm</td><td rowspan="3" colspan="1">closely and evenly, small rounded or polygonal GO; <abbrev xmlns:xlink="http://www.w3.org/1999/xlink" xlink:title="radial shield" id="ABBRID0E5NBI" xlink:type="simple">RS</abbrev> narrow, not meeting at center but convergent</td><td rowspan="3" colspan="1">entirely covered with dense GO, slightly large, rounded GO corresponding to oral papillae</td><td rowspan="3" colspan="1">GO similar to disc, 4–5 grains in 1 mm</td><td rowspan="3" colspan="1">distally GO smaller, widely spaced on ventral side</td><td rowspan="3" colspan="1">inner &gt; outer</td><td rowspan="1" colspan="1">inner spine: cylindrical, initially tapering to a blunt, thorny tip, middle club-shaped with small sharp thorns, first 10–12 covered by sheath</td><td rowspan="3" colspan="1">2 (7)</td><td rowspan="3" colspan="1"><xref ref-type="bibr" rid="B47">Matsumoto (1911</xref>, <xref ref-type="bibr" rid="B48">1915</xref>), <xref ref-type="bibr" rid="B2">Baker (1980)</xref>, <xref ref-type="bibr" rid="B51">McKnight (2000)</xref>, This study</td></tr><tr><td rowspan="1" colspan="1">outer spine: small, pointed tip</td></tr><tr><td rowspan="1" colspan="1">distally both spines compound hook with secondary teeth</td></tr><tr><td rowspan="1" colspan="1"><italic><tp:taxon-name><tp:taxon-name-part taxon-name-part-type="genus" reg="Asteroschema">Asteroschema</tp:taxon-name-part><tp:taxon-name-part taxon-name-part-type="species" reg="tumidum">tumidum</tp:taxon-name-part></tp:taxon-name></italic> Lyman, 1879</td><td rowspan="1" colspan="1">8–13 mm and 120–180 mm</td><td rowspan="1" colspan="1">dense, rounded GO proximally, <abbrev xmlns:xlink="http://www.w3.org/1999/xlink" xlink:title="conical ossicle" id="ABBRID0EHQBI" xlink:type="simple">CO</abbrev> at disc margin regularly spaced pointed; <abbrev xmlns:xlink="http://www.w3.org/1999/xlink" xlink:title="radial shield" id="ABBRID0ELQBI" xlink:type="simple">RS</abbrev> covered with <abbrev xmlns:xlink="http://www.w3.org/1999/xlink" xlink:title="conical ossicle" id="ABBRID0EPQBI" xlink:type="simple">CO</abbrev>, extending to center</td><td rowspan="1" colspan="1">similar to dorsal but lower</td><td rowspan="1" colspan="1">regularly spaced pointed, <abbrev xmlns:xlink="http://www.w3.org/1999/xlink" xlink:title="conical ossicle" id="ABBRID0E1QBI" xlink:type="simple">CO</abbrev>; 4 grains in 1 mm, rarely touching each other</td><td rowspan="1" colspan="1">as dorsal</td><td rowspan="1" colspan="1">inner &gt; outer, inner spine ≤2 mm long</td><td rowspan="1" colspan="1">inner spine: rough, slightly club-shaped</td><td rowspan="1" colspan="1">2 (3)</td><td rowspan="1" colspan="1"><xref ref-type="bibr" rid="B42">Lyman (1879</xref>, <xref ref-type="bibr" rid="B43">1882</xref>) <xref ref-type="bibr" rid="B24">Koehler (1904)</xref></td></tr><tr><td rowspan="1" colspan="1"><italic><tp:taxon-name><tp:taxon-name-part taxon-name-part-type="genus" reg="Asteroschema">Asteroschema</tp:taxon-name-part><tp:taxon-name-part taxon-name-part-type="species" reg="vicinum">vicinum</tp:taxon-name-part></tp:taxon-name></italic> Koehler, 1907</td><td rowspan="1" colspan="1">7 mm and 93 mm</td><td rowspan="1" colspan="1">fine GO</td><td rowspan="1" colspan="1">fine GO, more than 9 grains in 1 mm, GO much larger around jaw</td><td rowspan="1" colspan="1">fine GO</td><td rowspan="1" colspan="1">as dorsal</td><td rowspan="1" colspan="1">½ × ASE length</td><td rowspan="1" colspan="1">both sub-equal, fairly short, same morphology along the arm</td><td rowspan="1" colspan="1">- (2)</td><td rowspan="1" colspan="1">
                <xref ref-type="bibr" rid="B26">Koehler (1907)</xref>
              </td></tr><tr><td rowspan="3" colspan="1"><italic><tp:taxon-name><tp:taxon-name-part taxon-name-part-type="genus" reg="Asteroschema">Asteroschema</tp:taxon-name-part><tp:taxon-name-part taxon-name-part-type="species" reg="wrighti">wrighti</tp:taxon-name-part></tp:taxon-name></italic> McKnight, 2000</td><td rowspan="3" colspan="1">6.5 mm and at least 6 × disc diameter</td><td rowspan="3" colspan="1">fine and uniform GO, 8–10 grains in 1 mm; <abbrev xmlns:xlink="http://www.w3.org/1999/xlink" xlink:title="radial shield" id="ABBRID0EAUBI" xlink:type="simple">RS</abbrev> elongated, meeting at center</td><td rowspan="3" colspan="1">thin smooth skin, occasional small GO; relatively large irregular <abbrev xmlns:xlink="http://www.w3.org/1999/xlink" xlink:title="plate-like ossicle" id="ABBRID0EIUBI" xlink:type="simple">PO</abbrev> in <abbrev xmlns:xlink="http://www.w3.org/1999/xlink" xlink:title="genital slit" id="ABBRID0EMUBI" xlink:type="simple">GS</abbrev></td><td rowspan="3" colspan="1">fine and uniform GO; 8–0 grains in 1 mm; extending to lateral surface</td><td rowspan="3" colspan="1">occasional small GO, thin and smooth skin</td><td rowspan="3" colspan="1">inner &gt; outer, inner arm spine up to 2 × ASE length</td><td rowspan="1" colspan="1">inner spine: long, finely thorny, slightly club-shaped</td><td rowspan="3" colspan="1">2(5–6)</td><td rowspan="3" colspan="1">
                <xref ref-type="bibr" rid="B51">McKnight (2000)</xref>
              </td></tr><tr><td rowspan="1" colspan="1">outer spine: relatively small and smooth</td></tr><tr><td rowspan="1" colspan="1">distally both spines compound hook with secondary teeth</td></tr><tr><td rowspan="1" colspan="1"><italic><tp:taxon-name><tp:taxon-name-part taxon-name-part-type="genus" reg="Asteroschema">Asteroschema</tp:taxon-name-part><tp:taxon-name-part taxon-name-part-type="species" reg="yaeyamense">yaeyamense</tp:taxon-name-part></tp:taxon-name></italic> Murakami, 1944</td><td rowspan="1" colspan="1">7 mm and 150 mm</td><td rowspan="1" colspan="1">dense, coarse <abbrev xmlns:xlink="http://www.w3.org/1999/xlink" xlink:title="conical ossicle" id="ABBRID0EFWBI" xlink:type="simple">CO</abbrev></td><td rowspan="1" colspan="1">rounded GO</td><td rowspan="1" colspan="1">regularly spaced <abbrev xmlns:xlink="http://www.w3.org/1999/xlink" xlink:title="conical ossicle" id="ABBRID0EPWBI" xlink:type="simple">CO</abbrev>, distally swollen GO</td><td rowspan="1" colspan="1">as dorsal</td><td rowspan="1" colspan="1">inner &gt; outer</td><td rowspan="1" colspan="1">inner spine: long, cylindrical with TP</td><td rowspan="1" colspan="1">2 (3–6)</td><td rowspan="1" colspan="1"><xref ref-type="bibr" rid="B55">Murakami (1944)</xref>, <xref ref-type="bibr" rid="B33">Liao (2004)</xref></td></tr><tr><td rowspan="3" colspan="1"><italic><tp:taxon-name><tp:taxon-name-part taxon-name-part-type="genus" reg="Ophiocreas">Ophiocreas</tp:taxon-name-part><tp:taxon-name-part taxon-name-part-type="species" reg="ambonesicum">ambonesicum</tp:taxon-name-part></tp:taxon-name></italic> Döderlein, 1927</td><td rowspan="3" colspan="1">27–30 mm and 350–390 mm</td><td rowspan="3" colspan="1">coarse, thick, naked skin (when dry widely separated GO visible); <abbrev xmlns:xlink="http://www.w3.org/1999/xlink" xlink:title="radial shield" id="ABBRID0EBYBI" xlink:type="simple">RS</abbrev> narrow, not meeting at center</td><td rowspan="3" colspan="1">as dorsal</td><td rowspan="3" colspan="1">naked skin, when dry widely separated GO visible), annular band</td><td rowspan="3" colspan="1">naked skin, when dry widely separated GO visible)</td><td rowspan="3" colspan="1">inner ≈ 3 × outer; in middle 2 × <abbrev xmlns:xlink="http://www.w3.org/1999/xlink" xlink:title="adoral shield spine" id="ABBRID0ESYBI" xlink:type="simple">ASS</abbrev> length</td><td rowspan="1" colspan="1">inner spine: elongated, thick, enclosed with thick skin, cylindrical, club-shaped</td><td rowspan="3" colspan="1">2 (8–12)</td><td rowspan="3" colspan="1">
                <xref ref-type="bibr" rid="B15">Döderlein (1927)</xref>
              </td></tr><tr><td rowspan="1" colspan="1">outer spine: cylindrical, pointed tip</td></tr><tr><td rowspan="1" colspan="1">distally both spines compound hook with 2–3 secondary teeth</td></tr><tr><td rowspan="2" colspan="1"><italic><tp:taxon-name><tp:taxon-name-part taxon-name-part-type="genus" reg="Ophiocreas">Ophiocreas</tp:taxon-name-part><tp:taxon-name-part taxon-name-part-type="species" reg="carnosus">carnosus</tp:taxon-name-part></tp:taxon-name></italic> Lyman, 1879</td><td rowspan="2" colspan="1">15 mm and 200 mm (arm base width 7 mm)</td><td rowspan="2" colspan="1">thick, soft wrinkled skin; <abbrev xmlns:xlink="http://www.w3.org/1999/xlink" xlink:title="radial shield" id="ABBRID0ED1BI" xlink:type="simple">RS</abbrev> rounded distal end, narrow, meeting at disc center</td><td rowspan="2" colspan="1">as dorsal</td><td rowspan="2" colspan="1">smooth, soft wrinkled skin</td><td rowspan="2" colspan="1">as dorsal</td><td rowspan="2" colspan="1">inner ≈ outer, inner ≈ 3 mm long</td><td rowspan="1" colspan="1">inner spine: short, enclosed by thick skin, cylindrical, thorny tip</td><td rowspan="2" colspan="1">2 (6)</td><td rowspan="2" colspan="1">
                <xref ref-type="bibr" rid="B42">Lyman (1879)</xref>
              </td></tr><tr><td rowspan="1" colspan="1">outer spine: cylindrical, thorny tip</td></tr><tr><td rowspan="2" colspan="1"><italic><tp:taxon-name><tp:taxon-name-part taxon-name-part-type="genus" reg="Ophiocreas">Ophiocreas</tp:taxon-name-part><tp:taxon-name-part taxon-name-part-type="species" reg="caudatus">caudatus</tp:taxon-name-part></tp:taxon-name></italic> Lyman, 1879</td><td rowspan="2" colspan="1">22–25 mm and 300–420 mm (arm base width 5.5–7.5 mm)</td><td rowspan="2" colspan="1">covered with thick skin, when dry micro-GO visible; <abbrev xmlns:xlink="http://www.w3.org/1999/xlink" xlink:title="radial shield" id="ABBRID0E32BI" xlink:type="simple">RS</abbrev> narrow, raised above the disc, meeting at center</td><td rowspan="2" colspan="1">as dorsal</td><td rowspan="2" colspan="1">covered by thick skin, when dry micro-GO visible at arm base, annular band.</td><td rowspan="2" colspan="1">as dorsal</td><td rowspan="2" colspan="1">inner 3 mm longer in middle</td><td rowspan="1" colspan="1">inner spine: elongated, enclosed by skin, stout, thorny tip</td><td rowspan="2" colspan="1">2 (10–13)</td><td rowspan="2" colspan="1"><xref ref-type="bibr" rid="B42">Lyman (1879</xref>, <xref ref-type="bibr" rid="B43">1882</xref>), <xref ref-type="bibr" rid="B49">Matsumoto (1917)</xref>, <xref ref-type="bibr" rid="B14">Döderlein (1911)</xref>, H. L. <xref ref-type="bibr" rid="B7">Clark (1949)</xref></td></tr><tr><td rowspan="1" colspan="1">outer spine: short, peg-like</td></tr><tr><td rowspan="3" colspan="1"><italic><tp:taxon-name><tp:taxon-name-part taxon-name-part-type="genus" reg="Ophiocreas">Ophiocreas</tp:taxon-name-part><tp:taxon-name-part taxon-name-part-type="species" reg="oedipus">oedipus</tp:taxon-name-part></tp:taxon-name></italic> Lyman, 1879</td><td rowspan="3" colspan="1">5–12 mm and 70–250 mm (arm base width 3.5 mm)</td><td rowspan="3" colspan="1">thin skin with small, fine GO; <abbrev xmlns:xlink="http://www.w3.org/1999/xlink" xlink:title="radial shield" id="ABBRID0EE5BI" xlink:type="simple">RS</abbrev> narrow, closer together, extending to disc center</td><td rowspan="3" colspan="1">small, closely set, rounded GO or naked, <abbrev xmlns:xlink="http://www.w3.org/1999/xlink" xlink:title="genital slit" id="ABBRID0EM5BI" xlink:type="simple">GS</abbrev> wide</td><td rowspan="3" colspan="1">thin skin with fine GO, first 5–8 <abbrev xmlns:xlink="http://www.w3.org/1999/xlink" xlink:title="adoral shield spine" id="ABBRID0EU5BI" xlink:type="simple">ASS</abbrev> swollen</td><td rowspan="3" colspan="1">as dorsal</td><td rowspan="3" colspan="1">inner 1 × <abbrev xmlns:xlink="http://www.w3.org/1999/xlink" xlink:title="adoral shield spine" id="ABBRID0E65BI" xlink:type="simple">ASS</abbrev> length, outer ½ × <abbrev xmlns:xlink="http://www.w3.org/1999/xlink" xlink:title="adoral shield spine" id="ABBRID0ED6BI" xlink:type="simple">ASS</abbrev> length</td><td rowspan="1" colspan="1">inner spine: slender, elongated, enclosed by skin, blunt, thorny tip</td><td rowspan="3" colspan="1">2 (6–9)</td><td rowspan="3" colspan="1"><xref ref-type="bibr" rid="B24">Koehler (1904</xref>, 1909), <xref ref-type="bibr" rid="B42">Lyman (1879</xref>, <xref ref-type="bibr" rid="B43">1882</xref>), H. L. <xref ref-type="bibr" rid="B9">Clark (1915)</xref>, <xref ref-type="bibr" rid="B2">Baker (1980)</xref>, Peterson (1985), <xref ref-type="bibr" rid="B51">McKnight (2000)</xref></td></tr><tr><td rowspan="1" colspan="1">outer spine: short, cylindrical, pointed</td></tr><tr><td rowspan="1" colspan="1">distally both spines compound hook with 6 secondary teeth</td></tr><tr><td rowspan="2" colspan="1"><italic><tp:taxon-name><tp:taxon-name-part taxon-name-part-type="genus" reg="Ophiocreas">Ophiocreas</tp:taxon-name-part><tp:taxon-name-part taxon-name-part-type="species" reg="gilolense">gilolense</tp:taxon-name-part></tp:taxon-name></italic> (Döderlein, 1927)</td><td rowspan="2" colspan="1">22 mm and 290 mm (arm base width 9 mm)</td><td rowspan="2" colspan="1">naked skin; <abbrev xmlns:xlink="http://www.w3.org/1999/xlink" xlink:title="radial shield" id="ABBRID0EHBCI" xlink:type="simple">RS</abbrev> meeting at center</td><td rowspan="2" colspan="1">as dorsal</td><td rowspan="2" colspan="1">naked skin, annular band</td><td rowspan="2" colspan="1">as dorsal</td><td rowspan="2" colspan="1">inner ≈ 2 × outer; in middle 2 × <abbrev xmlns:xlink="http://www.w3.org/1999/xlink" xlink:title="adoral shield spine" id="ABBRID0EYBCI" xlink:type="simple">ASS</abbrev> length</td><td rowspan="1" colspan="1">inner spine: elongated, slender, cylindrical</td><td rowspan="2" colspan="1">2 (3–4)</td><td rowspan="2" colspan="1">
                <xref ref-type="bibr" rid="B15">Döderlein (1927)</xref>
              </td></tr><tr><td rowspan="1" colspan="1">outer spine: cylindrical, pointed tip</td></tr><tr><td rowspan="3" colspan="1"><italic><tp:taxon-name><tp:taxon-name-part taxon-name-part-type="genus" reg="Ophiocreas">Ophiocreas</tp:taxon-name-part><tp:taxon-name-part taxon-name-part-type="species" reg="glutinosum">glutinosum</tp:taxon-name-part></tp:taxon-name></italic> (Döderlein, 1911)</td><td rowspan="3" colspan="1">17 mm and unknown (arm base height 9 mm)</td><td rowspan="3" colspan="1">dense small GO (10 grains in 1 mm); <abbrev xmlns:xlink="http://www.w3.org/1999/xlink" xlink:title="radial shield" id="ABBRID0EFDCI" xlink:type="simple">RS</abbrev> large (nearly covering whole disc), long, close to each other, meeting at center</td><td rowspan="3" colspan="1">as dorsal</td><td rowspan="3" colspan="1">thick arms, thick skin covers arm plates completely, proximally dense small GO (10 grains in 1 mm), distally separated,</td><td rowspan="3" colspan="1">as dorsal</td><td rowspan="3" colspan="1">inner 1½ × <abbrev xmlns:xlink="http://www.w3.org/1999/xlink" xlink:title="adoral shield spine" id="ABBRID0EWDCI" xlink:type="simple">ASS</abbrev> length, outer ≈ 1/3 × inner</td><td rowspan="1" colspan="1">inner spine: slender, elongated, swollen thorny tip</td><td rowspan="3" colspan="1">2 (6–7)</td><td rowspan="3" colspan="1">
                <xref ref-type="bibr" rid="B14">Döderlein (1911)</xref>
              </td></tr><tr><td rowspan="1" colspan="1">outer spine: small</td></tr><tr><td rowspan="1" colspan="1">distally both spines compound hook with 2–3 secondary teeth</td></tr><tr><td rowspan="3" colspan="1"><italic><tp:taxon-name><tp:taxon-name-part taxon-name-part-type="genus" reg="Ophiocreas">Ophiocreas</tp:taxon-name-part><tp:taxon-name-part taxon-name-part-type="species" reg="japonicus">japonicus</tp:taxon-name-part></tp:taxon-name></italic> Koehler, 1907</td><td rowspan="3" colspan="1">4–33 and 210–655 mm (arm base width 7 mm)</td><td rowspan="3" colspan="1">smooth, thin, small specimen with dense GO coverage (4 mm disc diameter); <abbrev xmlns:xlink="http://www.w3.org/1999/xlink" xlink:title="radial shield" id="ABBRID0EHFCI" xlink:type="simple">RS</abbrev> thick, raised above the disc, meeting at disc center</td><td rowspan="3" colspan="1">as dorsal</td><td rowspan="3" colspan="1">smooth, thin, naked skin, annular, (small specimen with dense GO coverage (4 mm disc diameter)</td><td rowspan="3" colspan="1">somewhat fewer scattered GO</td><td rowspan="3" colspan="1">inner ≤6 mm, 3 × <abbrev xmlns:xlink="http://www.w3.org/1999/xlink" xlink:title="adoral shield spine" id="ABBRID0EYFCI" xlink:type="simple">ASS</abbrev> length; outer 1 × <abbrev xmlns:xlink="http://www.w3.org/1999/xlink" xlink:title="adoral shield spine" id="ABBRID0E3FCI" xlink:type="simple">ASS</abbrev> length</td><td rowspan="1" colspan="1">inner spine: elongated, thick base, cylindrical, thorny tip</td><td rowspan="3" colspan="1">2 (3–12)</td><td rowspan="3" colspan="1"><xref ref-type="bibr" rid="B26">Koehler (1907)</xref>, <xref ref-type="bibr" rid="B14">Döderlein (1911)</xref>, <xref ref-type="bibr" rid="B49">Matsumoto (1917)</xref>, <xref ref-type="bibr" rid="B51">McKnight (2000)</xref></td></tr><tr><td rowspan="1" colspan="1">outer spine: cylindrical, pointed tip</td></tr><tr><td rowspan="1" colspan="1">distally both spines compound hook with 2–3 secondary teeth</td></tr><tr><td rowspan="2" colspan="1"><italic><tp:taxon-name><tp:taxon-name-part taxon-name-part-type="genus" reg="Ophiocreas">Ophiocreas</tp:taxon-name-part><tp:taxon-name-part taxon-name-part-type="species" reg="lumbricus">lumbricus</tp:taxon-name-part></tp:taxon-name></italic> Lyman, 1869</td><td rowspan="2" colspan="1">4.5–17 mm and 50–240 mm (arm base width 2.5 mm)</td><td rowspan="2" colspan="1">covered by separated micro-thorny GO; <abbrev xmlns:xlink="http://www.w3.org/1999/xlink" xlink:title="radial shield" id="ABBRID0EYHCI" xlink:type="simple">RS</abbrev> meeting at center</td><td rowspan="2" colspan="1">as dorsal</td><td rowspan="2" colspan="1">covered by separated micro-thorny GO annular band</td><td rowspan="2" colspan="1">as dorsal</td><td rowspan="2" colspan="1">inner ≤ 1½–2 × <abbrev xmlns:xlink="http://www.w3.org/1999/xlink" xlink:title="adoral shield spine" id="ABBRID0EJICI" xlink:type="simple">ASS</abbrev> length outer 1 × <abbrev xmlns:xlink="http://www.w3.org/1999/xlink" xlink:title="adoral shield spine" id="ABBRID0ENICI" xlink:type="simple">ASS</abbrev> length</td><td rowspan="1" colspan="1">inner spine: cylindrical, enclosed by skin, blunt, rough surface, thorny tip</td><td rowspan="2" colspan="1">2 (4)</td><td rowspan="2" colspan="1">
                <xref ref-type="bibr" rid="B38">Lyman (1869)</xref>
              </td></tr><tr><td rowspan="1" colspan="1">outer spine: cylindrical, enclosed with skin, blunt, rough surface, thorny tip</td></tr><tr><td rowspan="2" colspan="1"><italic><tp:taxon-name><tp:taxon-name-part taxon-name-part-type="genus" reg="Ophiocreas">Ophiocreas</tp:taxon-name-part><tp:taxon-name-part taxon-name-part-type="species" reg="mindorense">mindorense</tp:taxon-name-part></tp:taxon-name></italic> (Döderlein, 1927)</td><td rowspan="2" colspan="1">12–23 mm and 160–480 mm (arm base width 3–5.5 mm)</td><td rowspan="2" colspan="1">smooth, dense GO (8 grains in 1 mm); <abbrev xmlns:xlink="http://www.w3.org/1999/xlink" xlink:title="radial shield" id="ABBRID0E1JCI" xlink:type="simple">RS</abbrev> narrow, closer together, extending to disc center</td><td rowspan="2" colspan="1">as dorsal</td><td rowspan="2" colspan="1">similar to disc, smooth, dense GO (8 grains in 1 mm); GO absent on ventral side of younger specimens</td><td rowspan="2" colspan="1">as dorsal</td><td rowspan="2" colspan="1">inner 3–5.5 mm, in middle 2½ –3 × <abbrev xmlns:xlink="http://www.w3.org/1999/xlink" xlink:title="adoral shield spine" id="ABBRID0ELKCI" xlink:type="simple">ASS</abbrev> length; outer 1 × <abbrev xmlns:xlink="http://www.w3.org/1999/xlink" xlink:title="adoral shield spine" id="ABBRID0EPKCI" xlink:type="simple">ASS</abbrev> length</td><td rowspan="1" colspan="1">inner spine: slender, elongated, swollen thorny tip</td><td rowspan="2" colspan="1">2 (8–11)</td><td rowspan="2" colspan="1">
                <xref ref-type="bibr" rid="B15">Döderlein (1927)</xref>
              </td></tr><tr><td rowspan="1" colspan="1">outer spine: thick arm base with pointed tip</td></tr><tr><td rowspan="3" colspan="1"><italic><tp:taxon-name><tp:taxon-name-part taxon-name-part-type="genus" reg="Ophiocreas">Ophiocreas</tp:taxon-name-part><tp:taxon-name-part taxon-name-part-type="species" reg="mortenseni">mortenseni</tp:taxon-name-part></tp:taxon-name></italic> Koehler, 1930</td><td rowspan="3" colspan="1">7.5–25 mm and 110–400+ mm (arm base height 6 mm)</td><td rowspan="3" colspan="1">covered by thick, wrinkled, or folded skin; <abbrev xmlns:xlink="http://www.w3.org/1999/xlink" xlink:title="radial shield" id="ABBRID0E3LCI" xlink:type="simple">RS</abbrev> narrow, extending to disc center</td><td rowspan="3" colspan="1">covered by plate-like ossicles</td><td rowspan="3" colspan="1">skin thicker than dorsal, mostly thickened near arm spines, arched</td><td rowspan="3" colspan="1">as dorsal</td><td rowspan="3" colspan="1">inner 1 × <abbrev xmlns:xlink="http://www.w3.org/1999/xlink" xlink:title="adoral shield spine" id="ABBRID0ENMCI" xlink:type="simple">ASS</abbrev> length; outer 2/3 × inner</td><td rowspan="1" colspan="1">inner spine: slightly flattened, rough in upper half, thorny tip</td><td rowspan="3" colspan="1">2 (4–7)</td><td rowspan="3" colspan="1"><xref ref-type="bibr" rid="B28">Koehler (1930)</xref>, <xref ref-type="bibr" rid="B51">McKnight (2000)</xref></td></tr><tr><td rowspan="1" colspan="1">outer spine: short, cylindrical, thorny pointed</td></tr><tr><td rowspan="1" colspan="1">distally both spines compound hook with 3 or 4 secondary teeth</td></tr><tr><td rowspan="3" colspan="1"><italic><tp:taxon-name><tp:taxon-name-part taxon-name-part-type="genus" reg="Ophiocreas">Ophiocreas</tp:taxon-name-part><tp:taxon-name-part taxon-name-part-type="species" reg="sibogae">sibogae</tp:taxon-name-part></tp:taxon-name></italic> Koehler, 1904</td><td rowspan="3" colspan="1">14–28 mm and 300–350 mm (disc diameter × 30) (arm base width 5 mm)</td><td rowspan="3" colspan="1">naked skin; <abbrev xmlns:xlink="http://www.w3.org/1999/xlink" xlink:title="radial shield" id="ABBRID0EBOCI" xlink:type="simple">RS</abbrev> narrow, parallel, not meeting at center</td><td rowspan="3" colspan="1">as dorsal</td><td rowspan="3" colspan="1">naked skin, annular band</td><td rowspan="3" colspan="1">as dorsal</td><td rowspan="3" colspan="1">inner ≈ 2 × outer, in middle 2 × <abbrev xmlns:xlink="http://www.w3.org/1999/xlink" xlink:title="adoral shield spine" id="ABBRID0ESOCI" xlink:type="simple">ASS</abbrev> length</td><td rowspan="1" colspan="1">inner spine: elongated, slender, cylindrical, club-shaped, finely rugose</td><td rowspan="3" colspan="1">2 (3–11)</td><td rowspan="3" colspan="1"><xref ref-type="bibr" rid="B24">Koehler 1904</xref>, H.L. <xref ref-type="bibr" rid="B10">Clark 1916b</xref>, Mortensen 1924, <xref ref-type="bibr" rid="B15">Döderlein 1927</xref>, <xref ref-type="bibr" rid="B2">Baker 1980</xref>, <xref ref-type="bibr" rid="B51">McKnight (2000)</xref></td></tr><tr><td rowspan="1" colspan="1">outer spine: cylindrical, pointed tip</td></tr><tr><td rowspan="1" colspan="1">distally both spines compound hook with 2–4 secondary teeth</td></tr><tr><td rowspan="3" colspan="1"><italic><tp:taxon-name><tp:taxon-name-part taxon-name-part-type="genus" reg="Ophiocreas">Ophiocreas</tp:taxon-name-part><tp:taxon-name-part taxon-name-part-type="species" reg="spinulosus">spinulosus</tp:taxon-name-part></tp:taxon-name></italic> Lyman, 1883</td><td rowspan="3" colspan="1">8–17 mm and 60–550 mm (arm base width 3 mm)</td><td rowspan="3" colspan="1">naked skin; <abbrev xmlns:xlink="http://www.w3.org/1999/xlink" xlink:title="radial shield" id="ABBRID0ESQCI" xlink:type="simple">RS</abbrev> strongly marked ridges with short, stout blunt spines, meeting at center</td><td rowspan="3" colspan="1">as dorsal</td><td rowspan="3" colspan="1">higher than wide, naked skin, annular band blunt spine at each pair of <abbrev xmlns:xlink="http://www.w3.org/1999/xlink" xlink:title="adoral shield spine" id="ABBRID0E4QCI" xlink:type="simple">ASS</abbrev></td><td rowspan="3" colspan="1">as dorsal</td><td rowspan="3" colspan="1">inner ≈ 2 mm, equal in size in proximal arms</td><td rowspan="1" colspan="1">inner spine: short, blunt, rough surface, cylindrical</td><td rowspan="3" colspan="1">2 (3–4)</td><td rowspan="3" colspan="1"><xref ref-type="bibr" rid="B44">Lyman (1883)</xref>, H. L. <xref ref-type="bibr" rid="B9">Clark (1915</xref>, <xref ref-type="bibr" rid="B13">1941</xref>)</td></tr><tr><td rowspan="1" colspan="1">outer spine: cylindrical, pointed tip, distally slender</td></tr><tr><td rowspan="1" colspan="1">distally both spines compound hook with 2 secondary teeth</td></tr><tr><td rowspan="3" colspan="1"><italic><tp:taxon-name><tp:taxon-name-part taxon-name-part-type="genus" reg="Ophiocreas">Ophiocreas</tp:taxon-name-part><tp:taxon-name-part taxon-name-part-type="species" reg="willsi">willsi</tp:taxon-name-part></tp:taxon-name></italic> McKnight, 2000</td><td rowspan="3" colspan="1">16 mm and 380 mm</td><td rowspan="3" colspan="1">covered by thick, wrinkled, or folded skin; <abbrev xmlns:xlink="http://www.w3.org/1999/xlink" xlink:title="radial shield" id="ABBRID0E2SCI" xlink:type="simple">RS</abbrev> narrow, extending to disc center, dense small GO cover in the center</td><td rowspan="3" colspan="1">covered by well separated small GO.</td><td rowspan="3" colspan="1">granulation similar to the disc, extending to the lateral arm, GO coverage dense proximally, but scattered distally</td><td rowspan="3" colspan="1">first 3–5 <abbrev xmlns:xlink="http://www.w3.org/1999/xlink" xlink:title="adoral shield spine" id="ABBRID0EJTCI" xlink:type="simple">ASS</abbrev> with few GO, then naked</td><td rowspan="3" colspan="1">inner 1½ × <abbrev xmlns:xlink="http://www.w3.org/1999/xlink" xlink:title="adoral shield spine" id="ABBRID0ERTCI" xlink:type="simple">ASS</abbrev>, outer shorter than <abbrev xmlns:xlink="http://www.w3.org/1999/xlink" xlink:title="adoral shield spine" id="ABBRID0EVTCI" xlink:type="simple">ASS</abbrev></td><td rowspan="1" colspan="1">inner spine: slightly flattened, enclosed by skin, rough, blunt tip</td><td rowspan="3" colspan="1">2 (2–3)</td><td rowspan="3" colspan="1">
                <xref ref-type="bibr" rid="B51">McKnight (2000)</xref>
              </td></tr><tr><td rowspan="1" colspan="1">outer spine: short, cylindrical, thorny pointed</td></tr><tr><td rowspan="1" colspan="1">distally both spines compound hook with 3 or 4 secondary teeth</td></tr></tbody></table></table-wrap></tp:treatment-sec><ref-list><ref id="B2"><mixed-citation xmlns:xlink="http://www.w3.org/1999/xlink" xlink:type="simple"><person-group><name name-style="western"><surname>Baker</surname><given-names>AN</given-names></name></person-group> (<year>1980</year>) <article-title>Euryalinid <tp:taxon-name><tp:taxon-name-part taxon-name-part-type="class">Ophiuroidea</tp:taxon-name-part></tp:taxon-name> (<tp:taxon-name><tp:taxon-name-part taxon-name-part-type="phylum">Echinodermata</tp:taxon-name-part></tp:taxon-name>) from Australia, New Zealand, and the south-west Pacific Ocean.</article-title><source>New Zealand Journal of Zoology</source><volume>7</volume>: <fpage>11</fpage>–<lpage>83</lpage>. <ext-link xlink:href="10.1080/03014223.1980.10423763" ext-link-type="doi" xlink:type="simple">https://doi.org/10.1080/03014223.1980.10423763</ext-link></mixed-citation></ref><ref id="B51"><mixed-citation xmlns:xlink="http://www.w3.org/1999/xlink" xlink:type="simple"><person-group><name name-style="western"><surname>McKnight</surname><given-names>DG</given-names></name></person-group> (<year>2000</year>) <article-title>The Marine Fauna of New Zealand: Basket-stars and Snake-stars (<tp:taxon-name><tp:taxon-name-part taxon-name-part-type="phylum">Echinodermata</tp:taxon-name-part></tp:taxon-name>: <tp:taxon-name><tp:taxon-name-part taxon-name-part-type="class">Ophiuroidea</tp:taxon-name-part></tp:taxon-name>: Euryalinida).</article-title><source>NIWA N Biodiversity Memoir, National Institute of Water and Atmospheric Research (NIWA), Wellington</source><volume>115</volume>: <fpage>1</fpage>–<lpage>79</lpage>.</mixed-citation></ref><ref id="B47"><mixed-citation xmlns:xlink="http://www.w3.org/1999/xlink" xlink:type="simple"><person-group><name name-style="western"><surname>Matsumoto</surname><given-names>H</given-names></name></person-group> (<year>1911</year>) <article-title>About Japanese <tp:taxon-name><tp:taxon-name-part taxon-name-part-type="family">Euryalidae</tp:taxon-name-part></tp:taxon-name>. Dobutsugaku Zasshi Tokyo.</article-title><source>Zoological Magazine</source><volume>23</volume>: <fpage>617</fpage>–<lpage>631</lpage>. <ext-link xlink:href="10.4044/joma1889.23.258_631" ext-link-type="doi" xlink:type="simple">https://doi.org/10.4044/joma1889.23.258_631</ext-link></mixed-citation></ref><ref id="B49"><mixed-citation xmlns:xlink="http://www.w3.org/1999/xlink" xlink:type="simple"><person-group><name name-style="western"><surname>Matsumoto</surname><given-names>H</given-names></name></person-group> (<year>1917</year>) <article-title>A monograph of Japanese <tp:taxon-name><tp:taxon-name-part taxon-name-part-type="class">Ophiuroidea</tp:taxon-name-part></tp:taxon-name>, arranged according to a new classification.</article-title><source>Journal of the College of Science, Imperial University, Tokyo</source><volume>38</volume>: <fpage>1</fpage>–<lpage>408</lpage>. <ext-link xlink:href="https://www.biodiversitylibrary.org/page/7145928#page/5/mode/1up" ext-link-type="uri" xlink:type="simple">https://www.biodiversitylibrary.org/page/7145928#page/5/mode/1up</ext-link></mixed-citation></ref><ref id="B7"><mixed-citation xmlns:xlink="http://www.w3.org/1999/xlink" xlink:type="simple"><person-group><name name-style="western"><surname>Clark</surname><given-names>AH</given-names></name></person-group> (<year>1949</year>) <article-title><tp:taxon-name><tp:taxon-name-part taxon-name-part-type="class">Ophiuroidea</tp:taxon-name-part></tp:taxon-name> of the Hawaiian Islands. Bulletin of the Bernice P.</article-title><source>Bishop Museum</source><volume>195</volume>: <fpage>3</fpage>–<lpage>133</lpage>.</mixed-citation></ref><ref id="B41"><mixed-citation xmlns:xlink="http://www.w3.org/1999/xlink" xlink:type="simple"><person-group><name name-style="western"><surname>Lyman</surname><given-names>T</given-names></name></person-group> (<year>1878</year>) <article-title>Ophiurans and Astrophytons. Reports on the dredging operations of the US coast survey Str. “Blake.</article-title><source>” Bulletin of the Museum of Comparative Zoology</source><volume>5</volume>: <fpage>217</fpage>–<lpage>238</lpage>. <ext-link xlink:href="https://www.biodiversitylibrary.org/page/30295874" ext-link-type="uri" xlink:type="simple">https://www.biodiversitylibrary.org/page/30295874</ext-link></mixed-citation></ref><ref id="B13"><mixed-citation xmlns:xlink="http://www.w3.org/1999/xlink" xlink:type="simple"><person-group><name name-style="western"><surname>Clark</surname><given-names>HL</given-names></name></person-group> (<year>1941</year>) <article-title>Reports on the scientific results of the Atlantis expeditions to the West Indies, under the joint auspices of the University of Havana and Harvard University. The Echinoderms (other than holothurians).</article-title><source>Memorias de la Sociedad Cubana de Historia Natural</source><volume>15</volume>: <fpage>1</fpage>–<lpage>154</lpage>.</mixed-citation></ref><ref id="B70"><mixed-citation xmlns:xlink="http://www.w3.org/1999/xlink" xlink:type="simple"><person-group><name name-style="western"><surname>Pawson</surname><given-names>DL</given-names></name><name name-style="western"><surname>Vance</surname><given-names>DG</given-names></name><name name-style="western"><surname>Messing</surname><given-names>CG</given-names></name><name name-style="western"><surname>Solis-Marin</surname><given-names>FA</given-names></name><name name-style="western"><surname>Mah</surname><given-names>CL</given-names></name></person-group> (<year>2009</year>) <article-title><tp:taxon-name><tp:taxon-name-part taxon-name-part-type="phylum">Echinodermata</tp:taxon-name-part></tp:taxon-name> of the Gulf of Mexico.</article-title> In: <person-group><name name-style="western"><surname>Felder</surname><given-names>DL</given-names></name><name name-style="western"><surname>DK</surname><given-names>Camp</given-names></name></person-group> (<role>Eds</role>) <issue-title>Gulf of Mexico – Origins, Waters, and Biota.</issue-title><source>A &amp; M University, Texas</source>, <fpage>1177</fpage>–<lpage>1204</lpage>.</mixed-citation></ref><ref id="B45"><mixed-citation xmlns:xlink="http://www.w3.org/1999/xlink" xlink:type="simple"><person-group><name name-style="western"><surname>Mah</surname><given-names>CL</given-names></name><name name-style="western"><surname>McKnight</surname><given-names>DG</given-names></name><name name-style="western"><surname>Eagle</surname><given-names>MK</given-names></name><name name-style="western"><surname>Pawson</surname><given-names>DL</given-names></name><name name-style="western"><surname>Améziane</surname><given-names>N</given-names></name><name name-style="western"><surname>Vance</surname><given-names>DJ</given-names></name><name name-style="western"><surname>Baker</surname><given-names>AN</given-names></name><name name-style="western"><surname>Clark</surname><given-names>HES</given-names></name><name name-style="western"><surname>Davey</surname><given-names>N</given-names></name></person-group> (<year>2009</year>) <article-title>Phylum <tp:taxon-name><tp:taxon-name-part taxon-name-part-type="phylum">Echinodermata</tp:taxon-name-part></tp:taxon-name>: sea stars, brittle stars, sea urchins, sea cucumbers, sea lilies.</article-title> In: <person-group><name name-style="western"><surname>Gordon</surname><given-names>DP</given-names></name></person-group> (<role>Ed.</role>) <issue-title>New Zealand inventory of biodiversity: 1.</issue-title><source>Kingdom <tp:taxon-name><tp:taxon-name-part taxon-name-part-type="kingdom">Animalia</tp:taxon-name-part></tp:taxon-name>: <tp:taxon-name><tp:taxon-name-part taxon-name-part-type="subkingdom">Radiata</tp:taxon-name-part></tp:taxon-name>, Lophotrochozoa, <tp:taxon-name><tp:taxon-name-part taxon-name-part-type="superphylum">Deuterostomia</tp:taxon-name-part></tp:taxon-name></source>, <fpage>371</fpage>–<lpage>400</lpage>.</mixed-citation></ref><ref id="B42"><mixed-citation xmlns:xlink="http://www.w3.org/1999/xlink" xlink:type="simple"><person-group><name name-style="western"><surname>Lyman</surname><given-names>T</given-names></name></person-group> (<year>1879</year>) <article-title><tp:taxon-name><tp:taxon-name-part taxon-name-part-type="family">Ophiuridae</tp:taxon-name-part></tp:taxon-name> and <tp:taxon-name><tp:taxon-name-part taxon-name-part-type="family">Astrophytidae</tp:taxon-name-part></tp:taxon-name> of the “Challenger” expedition. Part II. Bulletin of the Museum of Comparative Zoology at Harvard College, Cambridge, Mass.</article-title><volume>6</volume>: <fpage>17</fpage>–<lpage>83</lpage>. <ext-link xlink:href="https://www.biodiversitylibrary.org/page/31068674#page/27/mode/1up" ext-link-type="uri" xlink:type="simple">https://www.biodiversitylibrary.org/page/31068674#page/27/mode/1up</ext-link></mixed-citation></ref><ref id="B43"><mixed-citation xmlns:xlink="http://www.w3.org/1999/xlink" xlink:type="simple"><person-group><name name-style="western"><surname>Lyman</surname><given-names>T</given-names></name></person-group> (<year>1882</year>) <source><tp:taxon-name><tp:taxon-name-part taxon-name-part-type="class">Ophiuroidea</tp:taxon-name-part></tp:taxon-name>.</source><publisher-name>Bulletin of the Museum of Comparative Zoology at Harvard College</publisher-name>, <publisher-loc>Cambridge, Mass. Scientific Reports. Results voy. H.M.S. “Challenger”</publisher-loc>, <size units="page">388 pp</size>.</mixed-citation></ref><ref id="B80"><mixed-citation xmlns:xlink="http://www.w3.org/1999/xlink" xlink:type="simple"><person-group><name name-style="western"><surname>Verrill</surname><given-names>AE</given-names></name></person-group> (<year>1894</year>) <article-title>Descriptions of new species of starfishes and ophiurans, with a revision of certain species formerly described; mostly from the collections made by the United States Commission of Fish and Fisheries.</article-title><source>Proceedings of the United States National Museum</source><volume>17</volume>: <fpage>245</fpage>–<lpage>297</lpage>. <ext-link xlink:href="10.5479/si.00963801.1000.245" ext-link-type="doi" xlink:type="simple">https://doi.org/10.5479/si.00963801.1000.245</ext-link></mixed-citation></ref><ref id="B15"><mixed-citation xmlns:xlink="http://www.w3.org/1999/xlink" xlink:type="simple"><person-group><name name-style="western"><surname>Döderlein</surname><given-names>L</given-names></name></person-group> (<year>1927</year>) <article-title>Indopacifische Euryalae.</article-title><source>Abhandlungen der Bayerischen Akademie der wissenschaften</source><volume>31</volume>: <fpage>1</fpage>–<lpage>106</lpage>. <ext-link xlink:href="10.1515/9783486755459" ext-link-type="doi" xlink:type="simple">https://doi.org/10.1515/9783486755459</ext-link></mixed-citation></ref><ref id="B27"><mixed-citation xmlns:xlink="http://www.w3.org/1999/xlink" xlink:type="simple"><person-group><name name-style="western"><surname>Koehler</surname><given-names>R</given-names></name></person-group> (<year>1914</year>) <article-title>A contribution to the study of Ophiurans of the United States National Museum.</article-title><source>Bulletin of the United States National Museum</source><volume>84</volume>: <fpage>1</fpage>–<lpage>173</lpage>. <ext-link xlink:href="https://biodiversitylibrary.org/page/7907416" ext-link-type="uri" xlink:type="simple">https://biodiversitylibrary.org/page/7907416</ext-link></mixed-citation></ref><ref id="B16"><mixed-citation xmlns:xlink="http://www.w3.org/1999/xlink" xlink:type="simple"><person-group><name name-style="western"><surname>Döderlein</surname><given-names>L</given-names></name></person-group> (<year>1930</year>) Die Ophiuroiden der Deutschen Tiefsee-Expedition. 2. Euryale. Wissenschaftliche Ergebnisse der Deutschen Tiefsee-Expedition auf dem Dampfer “Valdivia” 1898–1899. 22.</mixed-citation></ref><ref id="B24"><mixed-citation xmlns:xlink="http://www.w3.org/1999/xlink" xlink:type="simple"><person-group><name name-style="western"><surname>Koehler</surname><given-names>R</given-names></name></person-group> (<year>1904</year>) Ophiures de l’expédition du Siboga. Part 1. Ophiures de mer profonde. Weber, Siboga Expeditie. MEJ Brill, Leiden 45a: 1–176. <ext-link xlink:href="10.5962/bhl.title.11682" ext-link-type="doi" xlink:type="simple">https://doi.org/10.5962/bhl.title.11682</ext-link></mixed-citation></ref><ref id="B1"><mixed-citation xmlns:xlink="http://www.w3.org/1999/xlink" xlink:type="simple"><person-group><name name-style="western"><surname>Alcock</surname><given-names>A</given-names></name></person-group> (<year>1894</year>) <article-title>Natural history notes from H.M. Indian Marine Survey Steamer Investigator, Commander C.F. Oldham, R.N., commanding. Series 2, No 9. An account of the deep-sea collection made during the season of 1892–93.</article-title><source>Journal of the Asiatic Society of Bengal</source><volume>62</volume>: <fpage>169</fpage>–<lpage>184</lpage>. <ext-link xlink:href="https://www.biodiversitylibrary.org/page/37190562" ext-link-type="uri" xlink:type="simple">https://www.biodiversitylibrary.org/page/37190562</ext-link>.</mixed-citation></ref><ref id="B48"><mixed-citation xmlns:xlink="http://www.w3.org/1999/xlink" xlink:type="simple"><person-group><name name-style="western"><surname>Matsumoto</surname><given-names>H</given-names></name></person-group> (<year>1915</year>) <article-title>A new classification of the <tp:taxon-name><tp:taxon-name-part taxon-name-part-type="class">Ophiuroidea</tp:taxon-name-part></tp:taxon-name>: with descriptions of new genera and species.</article-title><source>Proceedings of the Academy of Natural Sciences of Philadelphia</source><volume>128</volume>: <fpage>43</fpage>–<lpage>92</lpage>.</mixed-citation></ref><ref id="B25"><mixed-citation xmlns:xlink="http://www.w3.org/1999/xlink" xlink:type="simple"><person-group><name name-style="western"><surname>Koehler</surname><given-names>R</given-names></name></person-group> (<year>1906</year>) <article-title>Description des Ophiures nouvelles recueilles par le Travailleur et Talisman pendant les campagnes de 1880, 1881, 1882 et 1883.</article-title><source>Mémoires de la Société zoologique de France</source><volume>19</volume>: <fpage>5</fpage>–<lpage>35</lpage>.</mixed-citation></ref><ref id="B72"><mixed-citation xmlns:xlink="http://www.w3.org/1999/xlink" xlink:type="simple"><person-group><name name-style="western"><surname>Smirnov</surname><given-names>IS</given-names></name><name name-style="western"><surname>Piepenburg</surname><given-names>D</given-names></name><name name-style="western"><surname>Ahearn</surname><given-names>C</given-names></name><name name-style="western"><surname>Juterzenka</surname><given-names>KV</given-names></name></person-group> (<year>2014</year>) <article-title>Deep-sea fauna of European seas: An annotated species check-list of benthic invertebrates living deeper than 2000 m in the seas bordering Europe. <tp:taxon-name><tp:taxon-name-part taxon-name-part-type="class">Ophiuroidea</tp:taxon-name-part></tp:taxon-name>.</article-title><source>Invertebrate Zoology</source><volume>11</volume>: <fpage>192</fpage>–<lpage>209</lpage>. <ext-link xlink:href="10.15298/invertzool.11.1.18" ext-link-type="doi" xlink:type="simple">https://doi.org/10.15298/invertzool.11.1.18</ext-link></mixed-citation></ref><ref id="B40"><mixed-citation xmlns:xlink="http://www.w3.org/1999/xlink" xlink:type="simple"><person-group><name name-style="western"><surname>Lyman</surname><given-names>T</given-names></name></person-group> (<year>1875</year>) <article-title>Zoological Results of the Hassler Expedition. 2. <tp:taxon-name><tp:taxon-name-part taxon-name-part-type="family">Ophiuridae</tp:taxon-name-part></tp:taxon-name> and <tp:taxon-name><tp:taxon-name-part taxon-name-part-type="family">Astrophytidae</tp:taxon-name-part></tp:taxon-name>.</article-title><source>Illustrated catalogue of the Museum of Comparative Zoology at Harvard College</source><volume>8</volume>: <fpage>1</fpage>–<lpage>34</lpage>.</mixed-citation></ref><ref id="B12"><mixed-citation xmlns:xlink="http://www.w3.org/1999/xlink" xlink:type="simple"><person-group><name name-style="western"><surname>Clark</surname><given-names>HL</given-names></name></person-group> (<year>1939</year>) <tp:taxon-name><tp:taxon-name-part taxon-name-part-type="class">Ophiuroidea</tp:taxon-name-part></tp:taxon-name>. Scientific Reports from the John Murray Exp. 1933–34 6: 29–136.</mixed-citation></ref><ref id="B11"><mixed-citation xmlns:xlink="http://www.w3.org/1999/xlink" xlink:type="simple"><person-group><name name-style="western"><surname>Clark</surname><given-names>HL</given-names></name></person-group> (<year>1917</year>) <article-title>Reports on the Scientific Results of the Albatross Expedition to the Tropical Pacific, 1899–1900 (Part 18). Reports on the Scientific results of the Albatross Expedition to the Eastern Tropical Pacific, 1904–1905 (Part 30). <tp:taxon-name><tp:taxon-name-part taxon-name-part-type="class">Ophiuroidea</tp:taxon-name-part></tp:taxon-name>.</article-title><source>Bulletin of the Museum of Comparative Zoology at Harvard</source><volume>61</volume>: <fpage>429</fpage>–<lpage>453</lpage>.</mixed-citation></ref><ref id="B81"><mixed-citation xmlns:xlink="http://www.w3.org/1999/xlink" xlink:type="simple"><person-group><name name-style="western"><surname>Verrill</surname><given-names>AE</given-names></name></person-group> (<year>1899</year>) <article-title>Report on the <tp:taxon-name><tp:taxon-name-part taxon-name-part-type="class">Ophiuroidea</tp:taxon-name-part></tp:taxon-name> collected by the Bahama expedition in 1893.</article-title><source>Bulletin from the Laboratories of Natural History of the State University of Iowa</source><volume>5</volume>: <fpage>1</fpage>–<lpage>86</lpage>.</mixed-citation></ref><ref id="B67"><mixed-citation xmlns:xlink="http://www.w3.org/1999/xlink" xlink:type="simple"><person-group><name name-style="western"><surname>Pallas</surname><given-names>PS</given-names></name></person-group> (<year>1788</year>) <article-title>Marina varia nova et rariora.</article-title><source>Nova Acta Academiae Scientiarum Imperialis Petropolitanea</source><volume>2</volume>: <fpage>229</fpage>–<lpage>249</lpage>. [plates 5–7] <ext-link xlink:href="https://biodiversitylibrary.org/page/10095676" ext-link-type="uri" xlink:type="simple">https://biodiversitylibrary.org/page/10095676</ext-link></mixed-citation></ref><ref id="B65"><mixed-citation xmlns:xlink="http://www.w3.org/1999/xlink" xlink:type="simple"><person-group><name name-style="western"><surname>Olbers</surname><given-names>JM</given-names></name><name name-style="western"><surname>Samyn</surname><given-names>Y</given-names></name><name name-style="western"><surname>Griffiths</surname><given-names>CL</given-names></name></person-group> (<year>2015</year>) <article-title>New or notable records of brittle stars (<tp:taxon-name><tp:taxon-name-part taxon-name-part-type="phylum">Echinodermata</tp:taxon-name-part></tp:taxon-name>: <tp:taxon-name><tp:taxon-name-part taxon-name-part-type="class">Ophiuroidea</tp:taxon-name-part></tp:taxon-name>) from South Africa.</article-title><source>African Natural History</source><volume>11</volume>: <fpage>83</fpage>–<lpage>116</lpage>. <ext-link xlink:href="10.17159/2305-7963/2015/v11n1a3" ext-link-type="doi" xlink:type="simple">https://doi.org/10.17159/2305-7963/2015/v11n1a3</ext-link></mixed-citation></ref><ref id="B68"><mixed-citation xmlns:xlink="http://www.w3.org/1999/xlink" xlink:type="simple"><person-group><name name-style="western"><surname>Parameswaran</surname><given-names>UV</given-names></name><name name-style="western"><surname>Jaleel</surname><given-names>AKU</given-names></name></person-group> (<year>2012</year>) <article-title><italic><tp:taxon-name><tp:taxon-name-part taxon-name-part-type="genus">Asteroschema</tp:taxon-name-part><tp:taxon-name-part taxon-name-part-type="species">sampadae</tp:taxon-name-part></tp:taxon-name></italic> (<tp:taxon-name><tp:taxon-name-part taxon-name-part-type="class">Ophiuroidea</tp:taxon-name-part></tp:taxon-name>: <tp:taxon-name><tp:taxon-name-part taxon-name-part-type="subfamily">Asteroschematinae</tp:taxon-name-part></tp:taxon-name>), A new deep-sea brittle star from the continental slope off the southern tip of India.</article-title><source>Zootaxa</source><volume>56</volume>: <fpage>47</fpage>–<lpage>56</lpage>. <ext-link xlink:href="10.11646/zootaxa.3269.1.4" ext-link-type="doi" xlink:type="simple">https://doi.org/10.11646/zootaxa.3269.1.4</ext-link></mixed-citation></ref><ref id="B37"><mixed-citation xmlns:xlink="http://www.w3.org/1999/xlink" xlink:type="simple"><person-group><name name-style="western"><surname>Lütken</surname><given-names>CF</given-names></name><name name-style="western"><surname>Mortensen</surname><given-names>T</given-names></name></person-group> (<year>1889</year>) <article-title>Reports on an exploration off the west coasts of Mexico, Central and Southern America and off the Galapagos Islands. XXV. The <tp:taxon-name><tp:taxon-name-part taxon-name-part-type="family">Ophiuridae</tp:taxon-name-part></tp:taxon-name>.</article-title><source>Memoirs of the Museum of Comparative Zoology</source><volume>23</volume>: <fpage>97</fpage>–<lpage>208</lpage>. <ext-link xlink:href="https://www.biodiversitylibrary.org/page/28891692" ext-link-type="uri" xlink:type="simple">https://www.biodiversitylibrary.org/page/28891692</ext-link></mixed-citation></ref><ref id="B36"><mixed-citation xmlns:xlink="http://www.w3.org/1999/xlink" xlink:type="simple"><person-group><name name-style="western"><surname>Ljungman</surname><given-names>AV</given-names></name></person-group> (<year>1872</year>) <article-title>Förteckning öfver uti Vestindien af Dr A. Goës samt under korvetten Josefinas expedition i Atlantiska Oceanen samlade Ophiurider.</article-title><source>Öfversigt af Kungliga Vetenskapsakademiens Förhandlingar</source><volume>28</volume>: <fpage>615</fpage>–<lpage>658</lpage>.</mixed-citation></ref><ref id="B9"><mixed-citation xmlns:xlink="http://www.w3.org/1999/xlink" xlink:type="simple"><person-group><name name-style="western"><surname>Clark</surname><given-names>HL</given-names></name></person-group> (<year>1915</year>) <article-title>Catalogue of recent ophiurans, based on the collection of the Museum of Comparative Zoology.</article-title><source>Memoirs of the Museum of comparative Zoology at Harvard College</source><volume>25</volume>: <fpage>164</fpage>–<lpage>376</lpage>. <ext-link xlink:href="10.5962/bhl.title.48598" ext-link-type="doi" xlink:type="simple">https://doi.org/10.5962/bhl.title.48598</ext-link></mixed-citation></ref><ref id="B26"><mixed-citation xmlns:xlink="http://www.w3.org/1999/xlink" xlink:type="simple"><person-group><name name-style="western"><surname>Koehler</surname><given-names>R</given-names></name></person-group> (<year>1907</year>) 41 Révision de la collection des ophiures du Muséum d’Histoire naturelle de Paris. Bulletin scientifique de la France et de la Belgique, 279–351.</mixed-citation></ref><ref id="B55"><mixed-citation xmlns:xlink="http://www.w3.org/1999/xlink" xlink:type="simple"><person-group><name name-style="western"><surname>Murakami</surname><given-names>S</given-names></name></person-group> (<year>1944</year>) <article-title>Report on the ophiurans from Ogasawara Islands and from off the Yeayama group, Nippon.</article-title><source>Journal Department Agriculture Kyushu imperial University</source><volume>7</volume>: <fpage>235</fpage>–<lpage>257</lpage>. <ext-link xlink:href="10.5109/22600" ext-link-type="doi" xlink:type="simple">https://doi.org/10.5109/22600</ext-link></mixed-citation></ref><ref id="B33"><mixed-citation xmlns:xlink="http://www.w3.org/1999/xlink" xlink:type="simple"><person-group><name name-style="western"><surname>Liao</surname><given-names>Y</given-names></name></person-group> (<year>2004</year>) <article-title><tp:taxon-name><tp:taxon-name-part taxon-name-part-type="phylum">Echinodermata</tp:taxon-name-part></tp:taxon-name>: <tp:taxon-name><tp:taxon-name-part taxon-name-part-type="class">Ophiuroidea</tp:taxon-name-part></tp:taxon-name>.</article-title><source>Fauna Sinica: Zoology of China Invertebrates</source><volume>40</volume>: <fpage>1</fpage>–<lpage>305</lpage>. [pls I–VI]</mixed-citation></ref><ref id="B14"><mixed-citation xmlns:xlink="http://www.w3.org/1999/xlink" xlink:type="simple"><person-group><name name-style="western"><surname>Döderlein</surname><given-names>L</given-names></name></person-group> (<year>1911</year>) <article-title>Über japanische und andere Euryalae. Abhandlungen der math. phys. Klasse der K.</article-title><source>Bayerischen Akademie der Wissenschaften, Suppl</source><volume>5</volume>: <fpage>1</fpage>–<lpage>123</lpage>. <ext-link xlink:href="https://www.biodiversitylibrary.org/page/16339443" ext-link-type="uri" xlink:type="simple">https://www.biodiversitylibrary.org/page/16339443</ext-link></mixed-citation></ref><ref id="B38"><mixed-citation xmlns:xlink="http://www.w3.org/1999/xlink" xlink:type="simple"><person-group><name name-style="western"><surname>Lyman</surname><given-names>T</given-names></name></person-group> (<year>1869</year>) <article-title>Preliminary report on the <tp:taxon-name><tp:taxon-name-part taxon-name-part-type="family">Ophiuridae</tp:taxon-name-part></tp:taxon-name> and <tp:taxon-name><tp:taxon-name-part taxon-name-part-type="family">Astrophytidae</tp:taxon-name-part></tp:taxon-name> dredged in deep water between Cuba and Florida Reef.</article-title><source>Bulletin of the Museum of Comparative Zoology</source><volume>1</volume>: <fpage>309</fpage>–<lpage>354</lpage>. <ext-link xlink:href="https://biodiversitylibrary.org/page/6587804" ext-link-type="uri" xlink:type="simple">https://biodiversitylibrary.org/page/6587804</ext-link>.</mixed-citation></ref><ref id="B28"><mixed-citation xmlns:xlink="http://www.w3.org/1999/xlink" xlink:type="simple"><person-group><name name-style="western"><surname>Koehler</surname><given-names>R</given-names></name></person-group> (<year>1930</year>) <article-title>Ophiures recueillies par le Docteur Th. Mortensen dans les Mers d’Australie et dans l’Archipel Malais. Papers from Dr. Th. Mortensen’s Pacific Expedition 1914–16. LIV.</article-title><source>Videnskabelige Meddelelser fra Dansk naturhistorisk Forening</source><volume>89</volume>: <fpage>1</fpage>–<lpage>295</lpage>.</mixed-citation></ref><ref id="B10"><mixed-citation xmlns:xlink="http://www.w3.org/1999/xlink" xlink:type="simple"><person-group><name name-style="western"><surname>Clark</surname><given-names>HL</given-names></name></person-group> (<year>1916b</year>) Report on the sea-lilies, starfishes, brittle-stars and sea-urchins obtained by the F.I.S. “Endeavour” on the coasts of Queensland, New South Wales, Tasmania, Victoria, South Australia, and Western Australia. Biological Results of the Fishing experiments carried on by the F.I.S. Endeavour 1909–1914 4: 1–123. <ext-link xlink:href="10.5962/bhl.title.13854" ext-link-type="doi" xlink:type="simple">https://doi.org/10.5962/bhl.title.13854</ext-link></mixed-citation></ref><ref id="B44"><mixed-citation xmlns:xlink="http://www.w3.org/1999/xlink" xlink:type="simple"><person-group><name name-style="western"><surname>Lyman</surname><given-names>T</given-names></name></person-group> (<year>1883</year>) <article-title>Reports on the results of dredging, under the supervision of Alexander Agassiz, in the Caribbean Sea (1878–79), and on the east coast of the United States, during the summer of 1880, by the U.S. coast survey steamer “Blake”, commander J.R. Bartlett, U.S.</article-title><source>Bulletin of the Museum of Comparative Zoology at Harvard</source><volume>10</volume>: <fpage>227</fpage>–<lpage>287</lpage>. <ext-link xlink:href="https://www.biodiversitylibrary.org/page/4211367" ext-link-type="uri" xlink:type="simple">https://www.biodiversitylibrary.org/page/4211367</ext-link></mixed-citation></ref></ref-list></tp:taxon-treatment>
