# Supplementary material for: ﻿Order Euryalida (Echinodermata, Ophiuroidea), new species and new records from the South China Sea and the Northwest Pacific seamounts
Source: Zookeys. 2022 Mar 30;1090:161–216. doi: 10.3897/zookeys.1090.76292 (PMC9005471; doi:10.3897/zookeys.1090.76292)
Supplement: XML Treatment for Asterostegus maini [file zookeys.1090.76292-treatment8.xml]

<!DOCTYPE tp:taxon-treatment
  PUBLIC "-//TaxonX//DTD Taxonomic Treatment Publishing DTD v0 20100105//EN" "tax-treatment-NSO.dtd">
<tp:taxon-treatment xmlns:tp="http://www.plazi.org/taxpub"><tp:treatment-meta><kwd-group><label>Taxon classification</label><kwd>
                    <named-content content-type="kingdom">Animalia</named-content>
                  </kwd><kwd>
                    <named-content content-type="order">Euryalida</named-content>
                  </kwd><kwd>
                    <named-content content-type="family">Euryalidae</named-content>
                  </kwd></kwd-group><mixed-citation publication-type="journal"><person-group><name><surname>Nethupul</surname><given-names>Hasitha</given-names></name><name><surname>Stöhr</surname><given-names>Sabine</given-names></name><name><surname>Zhang</surname><given-names>Haibin</given-names></name></person-group><article-title>﻿Order <tp:taxon-name><tp:taxon-name-part taxon-name-part-type="order">Euryalida</tp:taxon-name-part></tp:taxon-name> (<tp:taxon-name><tp:taxon-name-part taxon-name-part-type="phylum">Echinodermata</tp:taxon-name-part></tp:taxon-name>, <tp:taxon-name><tp:taxon-name-part taxon-name-part-type="class">Ophiuroidea</tp:taxon-name-part></tp:taxon-name>), new species and new records from the South China Sea and the Northwest Pacific seamounts</article-title><source>Zookeys</source><day>30</day><month>03</month><year>2022</year><volume>1090</volume><fpage>161</fpage><lpage>216</lpage><pub-id pub-id-type="doi">10.3897/zookeys.1090.76292</pub-id></mixed-citation></tp:treatment-meta><tp:nomenclature><label>﻿</label><tp:taxon-name>
                  <object-id xmlns:xlink="http://www.w3.org/1999/xlink" content-type="arpha" xlink:type="simple">DE5CCD8C-5876-5558-A5FC-7F735C61DA7E</object-id>
                  <tp:taxon-name-part taxon-name-part-type="genus" reg="Asterostegus">Asterostegus</tp:taxon-name-part>
                  <tp:taxon-name-part taxon-name-part-type="species" reg="maini">maini</tp:taxon-name-part>
                </tp:taxon-name><tp:taxon-authority>McKnight, 2003</tp:taxon-authority><xref ref-type="fig" rid="F18">Figures 18</xref><xref ref-type="fig" rid="F19">, 19</xref><tp:nomenclature-citation-list><tp:nomenclature-citation><tp:taxon-name>
                      <tp:taxon-name-part taxon-name-part-type="genus" reg="Asterostegus">Asterostegus</tp:taxon-name-part>
                      <tp:taxon-name-part taxon-name-part-type="species" reg="maini">maini</tp:taxon-name-part>
                    </tp:taxon-name><comment>McKnight, 2003: 386–389, figs 1, 2.</comment></tp:nomenclature-citation><tp:nomenclature-citation><tp:taxon-name>
                      <tp:taxon-name-part taxon-name-part-type="genus" reg="Astroceras">Astroceras</tp:taxon-name-part>
                      <tp:taxon-name-part taxon-name-part-type="species" reg="elegans">elegans</tp:taxon-name-part>
                    </tp:taxon-name><comment>McKnight, 1989: 25 (non <tp:taxon-name><tp:taxon-name-part taxon-name-part-type="genus" reg="Astroceras">Astroceras</tp:taxon-name-part><tp:taxon-name-part taxon-name-part-type="species" reg="elegans">elegans</tp:taxon-name-part></tp:taxon-name> Bell, 1917).</comment></tp:nomenclature-citation></tp:nomenclature-citation-list></tp:nomenclature><tp:treatment-sec sec-type="material" id="SECID0EO4DK"><title>Material examined.</title><p>China • 2 specimens; South China Sea, near Xisha Islands archipelago, seamount; <named-content xmlns:xlink="http://www.w3.org/1999/xlink" content-type="dwc:verbatimCoordinates" xlink:type="simple"><named-content content-type="geo-json" specific-use="{&#34;type&#34;:&#34;Point&#34;,&#34;coordinates&#34;:[113.250667,16.796500]}" id="NCID0EX4DK" xlink:type="simple">16°47.79'N, 113°15.04'E</named-content></named-content>; depth 602 m; 31 Mar. 2020; Collecting event: stn. SC009; ‘Shenhaiyongshi’ <abbrev xmlns:xlink="http://www.w3.org/1999/xlink" xlink:title="manned submersible vehicle" id="ABBRID0E34DK" xlink:type="simple">msv</abbrev> leg; preserved in -80 °C; GenBank: <ext-link xmlns:xlink="http://www.w3.org/1999/xlink" ext-link-type="gen" xlink:href="OK044303" xlink:type="simple">OK044303</ext-link>; <abbrev xmlns:xlink="http://www.w3.org/1999/xlink" xlink:title="Institute of Deep-sea Science and Engineering" id="ABBRID0EF5DK" xlink:type="simple">IDSSE</abbrev>-EEB-SW0075; <abbrev xmlns:xlink="http://www.w3.org/1999/xlink" xlink:title="Institute of Deep-sea Science and Engineering" id="ABBRID0EJ5DK" xlink:type="simple">IDSSE</abbrev>-EEB-SW0076.</p></tp:treatment-sec><tp:treatment-sec sec-type="description" id="SECID0EN5DK"><title>Description.</title><p><abbrev xmlns:xlink="http://www.w3.org/1999/xlink" xlink:title="Institute of Deep-sea Science and Engineering" id="ABBRID0ET5DK" xlink:type="simple">IDSSE</abbrev>-EEB-SW0076: disc diameter 32.2 mm, length of arms 240–250 mm, height of arm base 9.8 mm (Fig. <xref ref-type="fig" rid="F18">18A–M</xref>).</p><p><bold><italic>Disc</italic>.</bold> Disc circular and slightly inflated radially, with sunken interradial margins (Fig. <xref ref-type="fig" rid="F16">16A</xref>). Radial shields elongated, narrow, raised above the disc, extending nearly toward the disc center (Fig. <xref ref-type="fig" rid="F18">18B, C</xref>). Distal half of radial shield periphery covered by 10–12 (0.44 to 0.75 mm in width) large, club-shaped granules (Fig. <xref ref-type="fig" rid="F18">18C</xref>). Most of these granules cluster on distal end of radial shield (Fig. <xref ref-type="fig" rid="F18">18C</xref>). Entire disc, including radial shields, covered by thick skin (Fig. <xref ref-type="fig" rid="F18">18A–C</xref>). Adoral shields with slightly ovoid outline (Fig. <xref ref-type="fig" rid="F18">18E, F</xref>). Teeth spearhead-shaped, accompanied by granular domed lateral oral papillae but not visible in wet specimen (Fig. <xref ref-type="fig" rid="F18">18D–F</xref>). Proximally, adoral shields separated by triangular plate (Fig. <xref ref-type="fig" rid="F18">18F</xref>) Oral shields absent, and single or double row of two to six rounded, square, or irregular oral interradial plates beyond adoral shields (Fig. <xref ref-type="fig" rid="F18">18E, F</xref>). One median plate located between distal end of adoral shields, and slightly proximal to rest of oral interradial plates (Fig. <xref ref-type="fig" rid="F18">18E, F</xref>). Lateral interradial surface of disc slightly vertical and covered by thick naked skin, two conspicuous genital slits inside a large opening (Fig. <xref ref-type="fig" rid="F18">18G</xref>).</p><fig id="F18" position="float" orientation="portrait"><object-id xmlns:xlink="http://www.w3.org/1999/xlink" content-type="doi" xlink:type="simple">10.3897/zookeys.1090.76292.figure18</object-id><object-id xmlns:xlink="http://www.w3.org/1999/xlink" content-type="arpha" xlink:type="simple">504ADCD7-967C-5E76-A140-19EDC9DA9D70</object-id><label>Figure 18.</label><caption><p><italic><tp:taxon-name><tp:taxon-name-part taxon-name-part-type="genus" reg="Asterostegus">Asterostegus</tp:taxon-name-part><tp:taxon-name-part taxon-name-part-type="species" reg="maini">maini</tp:taxon-name-part></tp:taxon-name></italic> McKnight, 2003 (<bold>A–M</bold><abbrev xmlns:xlink="http://www.w3.org/1999/xlink" xlink:title="Institute of Deep-sea Science and Engineering" id="ABBRID0EDBEK" xlink:type="simple">IDSSE</abbrev>-EEB-SW0076 <bold>N–P</bold><abbrev xmlns:xlink="http://www.w3.org/1999/xlink" xlink:title="Institute of Deep-sea Science and Engineering" id="ABBRID0EJBEK" xlink:type="simple">IDSSE</abbrev>-EEB-SW0075) <bold>A</bold> dorsal view <bold>B</bold> center of dorsal disc <bold>C</bold> dorsal disc (distal end of radial shields) <bold>D</bold> ventral disc <bold>E, F</bold> oral frame <bold>G</bold> lateral disc <bold>H</bold> dorsal arm (proximal) <bold>I</bold> dorsal arm (distal) <bold>J</bold> lateral arm (proximal) <bold>K</bold> ventral arm (middle) <bold>L, M</bold> arm spines (distal) <bold>N</bold> oral frame <bold>O</bold> periphery of the disc <bold>P</bold> oral frame (small transparent ossicles). Abbreviations: <bold>as</bold> adoral shield, <bold><abbrev xmlns:xlink="http://www.w3.org/1999/xlink" xlink:title="arm spine" id="ABBRID0EMCEK" xlink:type="simple">ars</abbrev></bold> arm spine, <bold>go</bold> granular ossicle, <bold><abbrev xmlns:xlink="http://www.w3.org/1999/xlink" xlink:title="genital slit" id="ABBRID0ETCEK" xlink:type="simple">gs</abbrev></bold> genital slit, <bold>j</bold> jaw, <bold><abbrev xmlns:xlink="http://www.w3.org/1999/xlink" xlink:title="median plate" id="ABBRID0E1CEK" xlink:type="simple">mp</abbrev></bold> median plate, <bold>oip</bold> oral interradial plate, <bold><abbrev xmlns:xlink="http://www.w3.org/1999/xlink" xlink:title="radial shield" id="ABBRID0EBDEK" xlink:type="simple">rs</abbrev></bold> radial shield, <bold>t</bold> teeth, <bold><abbrev xmlns:xlink="http://www.w3.org/1999/xlink" xlink:title="tentacle pore" id="ABBRID0EIDEK" xlink:type="simple">tp</abbrev></bold> tentacle pore, <bold>ts</bold> tentacle scale. Scale bars: 6 mm (<bold>A</bold>); 2 mm (<bold>B–H, N</bold>); 1 mm (<bold>I–K, O, P</bold>); 500 µm (<bold>L</bold>); 200 µm (<bold>M</bold>).</p></caption><graphic xmlns:xlink="http://www.w3.org/1999/xlink" xlink:href="zookeys-1090-161-g018.jpg" position="float" orientation="portrait" xlink:type="simple" id="oo_665894.jpg"><uri content-type="original_file" xlink:type="simple">https://binary.pensoft.net/fig/665894</uri></graphic></fig><p><bold><italic>Arms</italic>.</bold> Arms simple, strong, and not branching (Fig. <xref ref-type="fig" rid="F18">18A</xref>). Cross section of arm base slightly rectangular (7.2 mm in width and 8.5 mm high), but distal half of arm more cylindrical and narrower (Fig. <xref ref-type="fig" rid="F18">18H–J</xref>). Proximal to middle region of dorsal arm slightly flattened, ventral surface slightly arched, and lateral surface vertical (Fig. <xref ref-type="fig" rid="F18">18J, K</xref>). Whole arm concealed by thick skin (Fig. <xref ref-type="fig" rid="F18">18H–K</xref>). Lateral arm plate on proximal half of arms bears three to five club-shaped granules (0.4–0.6 mm in width) (Fig. <xref ref-type="fig" rid="F18">18H</xref>), decreasing in size and number along arm and vanishing on distal half of arm (Fig. <xref ref-type="fig" rid="F18">18I</xref>). Ventral arm covered by naked skin (Fig. <xref ref-type="fig" rid="F18">18K</xref>). First one to two tentacle pores lack arm spines; second or third pore with two or three arm spines, similar in size (Fig. <xref ref-type="fig" rid="F18">18D</xref>). At proximal end of arms, arm spines short, thick, ovoid with more or less rounded tip with rough surface, at middle of arms club-shaped, transversely flattened (Fig. <xref ref-type="fig" rid="F18">18J, K</xref>). Arm spines turn into hook with two to three secondary teeth at distal end of arms (Fig. <xref ref-type="fig" rid="F18">18L, M</xref>).</p><p><bold><italic>Color</italic>.</bold> In live specimen, dorsal disc interradially dark brown but radial shields light brown. Ventral and lateral disc whitish brown, dorsal surface of proximal and middle regions of arms bright brown/red. Lateral and ventral surface of arms whitish brown, granules creamy white (Fig. <xref ref-type="fig" rid="F18">18</xref>).</p></tp:treatment-sec><tp:treatment-sec sec-type="Ossicle morphology" id="SECID0ECGEK"><title>Ossicle morphology.</title><p>Lateral arm plate with two arm spine articular structures, middle half of arm with large and wide, separated muscle and nerve openings, depression on inner side (Fig. <xref ref-type="fig" rid="F19">19A, B</xref>). Arm spines large, short, flattened, and club-shaped with thorny surface (Fig. <xref ref-type="fig" rid="F19">19C, D</xref>). Vertebrae with streptospondylous articulation. Vertebrae on proximal to middle half of the arm large, flat with deep ventral groove, no oral bridge (Fig. <xref ref-type="fig" rid="F19">19E, F</xref>). Vertebrae on distal half of arm slightly longer, dorsally large median longitudinal furrow, and deep median longitudinal groove on ventral side, with oral bridge (Fig. <xref ref-type="fig" rid="F19">19G, H</xref>).</p><fig id="F19" position="float" orientation="portrait"><object-id xmlns:xlink="http://www.w3.org/1999/xlink" content-type="doi" xlink:type="simple">10.3897/zookeys.1090.76292.figure19</object-id><object-id xmlns:xlink="http://www.w3.org/1999/xlink" content-type="arpha" xlink:type="simple">B1D3F460-F9AC-5105-8B28-C7E58AA4C529</object-id><label>Figure 19.</label><caption><p><italic><tp:taxon-name><tp:taxon-name-part taxon-name-part-type="genus" reg="Asterostegus">Asterostegus</tp:taxon-name-part><tp:taxon-name-part taxon-name-part-type="species" reg="maini">maini</tp:taxon-name-part></tp:taxon-name></italic> McKnight, 2003 (<abbrev xmlns:xlink="http://www.w3.org/1999/xlink" xlink:title="Institute of Deep-sea Science and Engineering" id="ABBRID0ELHEK" xlink:type="simple">IDSSE</abbrev>-EEB-SW0076) <bold>A, B</bold> lateral arm plate (external, internal) <bold>C, D</bold> arm spine (middle) <bold>E, F</bold> vertebrae (middle) <bold>E</bold> proximal view <bold>F</bold> distal view <bold>G–K</bold> vertebrae (distal) <bold>G</bold> proximal view <bold>H</bold> distal view <bold>I</bold> lateral view <bold>J</bold> dorsal view <bold>K</bold> ventral view. Abbreviations: <bold><abbrev xmlns:xlink="http://www.w3.org/1999/xlink" xlink:title="arm spine articulation" id="ABBRID0EGIEK" xlink:type="simple">asa</abbrev></bold> arm spine articular structure, <bold>d</bold> dorsal, <bold><abbrev xmlns:xlink="http://www.w3.org/1999/xlink" xlink:title="depression" id="ABBRID0ENIEK" xlink:type="simple">de</abbrev></bold> depression, <bold><abbrev xmlns:xlink="http://www.w3.org/1999/xlink" xlink:title="distal" id="ABBRID0ESIEK" xlink:type="simple">dist</abbrev></bold> distal, <bold><abbrev xmlns:xlink="http://www.w3.org/1999/xlink" xlink:title="muscle opening" id="ABBRID0EXIEK" xlink:type="simple">mo</abbrev></bold> muscle opening, <bold><abbrev xmlns:xlink="http://www.w3.org/1999/xlink" xlink:title="oral bridge" id="ABBRID0E3IEK" xlink:type="simple">ob</abbrev></bold> oral bridge, <bold><abbrev xmlns:xlink="http://www.w3.org/1999/xlink" xlink:title="proximal" id="ABBRID0EBJEK" xlink:type="simple">prox</abbrev></bold> proximal, <bold>v</bold> ventral. Scale bars: 800 µm (<bold>E, F</bold>); 500 µm (<bold>A, C, D, I, K</bold>); 300 µm (<bold>B, G, H, J</bold>).</p></caption><graphic xmlns:xlink="http://www.w3.org/1999/xlink" xlink:href="zookeys-1090-161-g019.jpg" position="float" orientation="portrait" xlink:type="simple" id="oo_665895.jpg"><uri content-type="original_file" xlink:type="simple">https://binary.pensoft.net/fig/665895</uri></graphic></fig></tp:treatment-sec><tp:treatment-sec sec-type="distribution" id="SECID0ESJEK"><title>Distribution.</title><p>417–602 m in depth. New Zealand (Cook Island), South China Sea.</p></tp:treatment-sec><tp:treatment-sec sec-type="remarks" id="SECID0EXJEK"><title>Remarks.</title><p><italic><tp:taxon-name><tp:taxon-name-part taxon-name-part-type="genus" reg="Asterostegus">Asterostegus</tp:taxon-name-part><tp:taxon-name-part taxon-name-part-type="species" reg="maini">maini</tp:taxon-name-part></tp:taxon-name></italic> was first described by <xref ref-type="bibr" rid="B52">McKnight (2003)</xref>, with type locality Cook Islands, South Pacific Ocean, and <xref ref-type="bibr" rid="B61">Okanishi and Fujita (2014)</xref> redescribed it. However, this is the first record of <italic><tp:taxon-name><tp:taxon-name-part taxon-name-part-type="genus" reg="Asterostegus">Asterostegus</tp:taxon-name-part><tp:taxon-name-part taxon-name-part-type="species" reg="maini">maini</tp:taxon-name-part></tp:taxon-name></italic> since the holotype. Here we recorded two specimens from the South China Sea (disc diameter 26 mm and 32.2 mm) and both are larger than the holotype (disc diameter 22 mm). Currently, three species belong to the genus <italic><tp:taxon-name><tp:taxon-name-part taxon-name-part-type="genus" reg="Asterostegus">Asterostegus</tp:taxon-name-part></tp:taxon-name></italic>: <italic><tp:taxon-name><tp:taxon-name-part taxon-name-part-type="genus" reg="Asterostegus">A.</tp:taxon-name-part><tp:taxon-name-part taxon-name-part-type="species" reg="maini">maini</tp:taxon-name-part></tp:taxon-name></italic> McKnight, 2003, <italic><tp:taxon-name><tp:taxon-name-part taxon-name-part-type="genus" reg="Asterostegus">A.</tp:taxon-name-part><tp:taxon-name-part taxon-name-part-type="species" reg="tuberculatus">tuberculatus</tp:taxon-name-part></tp:taxon-name></italic> Mortensen, 1933, and <italic><tp:taxon-name><tp:taxon-name-part taxon-name-part-type="genus" reg="Asterostegus">A.</tp:taxon-name-part><tp:taxon-name-part taxon-name-part-type="species" reg="sabineae">sabineae</tp:taxon-name-part></tp:taxon-name></italic> Okanishi &amp; Fujita, 2014. <italic><tp:taxon-name><tp:taxon-name-part taxon-name-part-type="genus" reg="Asterostegus">Asterostegus</tp:taxon-name-part><tp:taxon-name-part taxon-name-part-type="species" reg="tuberculatus">tuberculatus</tp:taxon-name-part></tp:taxon-name></italic> differs from <italic><tp:taxon-name><tp:taxon-name-part taxon-name-part-type="genus" reg="Asterostegus">A.</tp:taxon-name-part><tp:taxon-name-part taxon-name-part-type="species" reg="maini">maini</tp:taxon-name-part></tp:taxon-name></italic> in granules being scattered across the whole disc including the radial shield, and only two to three stump-like granules on the dorsolateral arm plate (<xref ref-type="bibr" rid="B52">McKnight 2003</xref>; <xref ref-type="bibr" rid="B61">Okanishi and Fujita 2014</xref>). <italic><tp:taxon-name><tp:taxon-name-part taxon-name-part-type="genus" reg="Asterostegus">Asterostegus</tp:taxon-name-part><tp:taxon-name-part taxon-name-part-type="species" reg="sabineae">sabineae</tp:taxon-name-part></tp:taxon-name></italic> differs from <italic><tp:taxon-name><tp:taxon-name-part taxon-name-part-type="genus" reg="Asterostegus">A.</tp:taxon-name-part><tp:taxon-name-part taxon-name-part-type="species" reg="maini">maini</tp:taxon-name-part></tp:taxon-name></italic> in large stump-like granules on the radial shield, only one oral interradial plate, and one or two large stump-like granules on the dorsolateral arm plate (<xref ref-type="bibr" rid="B61">Okanishi and Fujita 2014</xref>). The number of oral interradial plates and their arrangement are highly variable within and between individuals (Fig. <xref ref-type="fig" rid="F18">18E, F, N</xref>). Previous studies on the holotype showed only one row with two to five interradial plates (<xref ref-type="bibr" rid="B52">McKnight 2003</xref>; <xref ref-type="bibr" rid="B61">Okanishi and Fujita 2014</xref>). However, in our specimens, these are arranged in one or two rows with two to seven interradial plates in total (Fig. <xref ref-type="fig" rid="F18">18E, F, N</xref>). Therefore, one of the key morphological characters in the genus <italic><tp:taxon-name><tp:taxon-name-part taxon-name-part-type="genus" reg="Asterostegus">Asterostegus</tp:taxon-name-part></tp:taxon-name></italic>, the arrangement of oral interradial plates has to be modified. One specimen from the present study (<abbrev xmlns:xlink="http://www.w3.org/1999/xlink" xlink:title="Institute of Deep-sea Science and Engineering" id="ABBRID0ESOEK" xlink:type="simple">IDSSE</abbrev>-EEB-SW0075, 26 mm disc diameter) showed some morphological variations, such as: small granules on the periphery of the disc and on few small areas on the ventral disc (Fig. <xref ref-type="fig" rid="F18">18O, P</xref>). These granules are extremely small compared to those on the radial shields and arms. In the specimens from the present study, first arm spines started from second or third arm segment, but in the holotype, it started from the fourth arm segment. However, except for these small morphological variations, both specimens were similar to the holotype description.</p></tp:treatment-sec><tp:treatment-sec><!--Section generated to contain objects referenced in tp:taxon-treatment.--><fig id="F16" position="float" orientation="portrait"><object-id xmlns:xlink="http://www.w3.org/1999/xlink" content-type="doi" xlink:type="simple">10.3897/zookeys.1090.76292.figure16</object-id><object-id xmlns:xlink="http://www.w3.org/1999/xlink" content-type="arpha" xlink:type="simple">26954B01-3C18-536A-8EE8-674BF00853EE</object-id><label>Figure 16.</label><caption><p><tp:taxon-name><tp:taxon-name-part taxon-name-part-type="genus" reg="Asteroschema">Asteroschema</tp:taxon-name-part><tp:taxon-name-part taxon-name-part-type="uncertainty-rank">cf.</tp:taxon-name-part><tp:taxon-name-part taxon-name-part-type="species" reg="lissum">lissum</tp:taxon-name-part></tp:taxon-name> H. L. Clark, 1939 (<abbrev xmlns:xlink="http://www.w3.org/1999/xlink" xlink:title="Institute of Deep-sea Science and Engineering" id="ABBRID0EGPDK" xlink:type="simple">IDSSE</abbrev>-EEB-SW0079) <bold>A</bold> dorsal view <bold>B</bold> ventral view <bold>C</bold> dorsal disc <bold>D</bold> skin on the disc <bold>E</bold> lateral disc <bold>F</bold> ventral disc <bold>G</bold> dorsal arm (middle) <bold>H</bold> lateral arm (middle) <bold>I</bold> ventral arm (proximal) <bold>J</bold> outer arm spine (proximal) <bold>K</bold> arm spines (middle) <bold>L</bold> arm spines (distal). Abbreviations: <bold>as</bold> adoral shield, <bold><abbrev xmlns:xlink="http://www.w3.org/1999/xlink" xlink:title="adoral shield spine" id="ABBRID0EFQDK" xlink:type="simple">ass</abbrev></bold> adoral shield spine, <bold><abbrev xmlns:xlink="http://www.w3.org/1999/xlink" xlink:title="arm spine" id="ABBRID0EKQDK" xlink:type="simple">ars</abbrev></bold> arm spine, <bold>go</bold> granular ossicle, <bold><abbrev xmlns:xlink="http://www.w3.org/1999/xlink" xlink:title="genital slit" id="ABBRID0ERQDK" xlink:type="simple">gs</abbrev></bold> genital slit, <bold><abbrev xmlns:xlink="http://www.w3.org/1999/xlink" xlink:title="inner arm spine" id="ABBRID0EWQDK" xlink:type="simple">iars</abbrev></bold> inner arm spine, <bold>j</bold> jaw, <bold><abbrev xmlns:xlink="http://www.w3.org/1999/xlink" xlink:title="outer arm spine" id="ABBRID0E4QDK" xlink:type="simple">oars</abbrev></bold> outer arm spine, <bold>ots</bold> oral tentacle scale, <bold><abbrev xmlns:xlink="http://www.w3.org/1999/xlink" xlink:title="radial shield" id="ABBRID0EERDK" xlink:type="simple">rs</abbrev></bold> radial shield, <bold>t</bold> teeth, <bold><abbrev xmlns:xlink="http://www.w3.org/1999/xlink" xlink:title="tentacle pore" id="ABBRID0ELRDK" xlink:type="simple">tp</abbrev></bold> tentacle pore. Scale bars: 2 mm (<bold>A, B, G</bold>); 1 mm (<bold>C, E, F, H, I</bold>); 500 µm (<bold>J, K</bold>); 200 µm (<bold>D, L</bold>).</p></caption><graphic xmlns:xlink="http://www.w3.org/1999/xlink" xlink:href="zookeys-1090-161-g016.jpg" position="float" orientation="portrait" xlink:type="simple" id="oo_665892.jpg"><uri content-type="original_file" xlink:type="simple">https://binary.pensoft.net/fig/665892</uri></graphic></fig></tp:treatment-sec><ref-list><ref id="B52"><mixed-citation xmlns:xlink="http://www.w3.org/1999/xlink" xlink:type="simple"><person-group><name name-style="western"><surname>McKnight</surname><given-names>DG</given-names></name></person-group> (<year>2003</year>) <article-title><italic><tp:taxon-name><tp:taxon-name-part taxon-name-part-type="genus">Asterostegus</tp:taxon-name-part></tp:taxon-name></italic> (<tp:taxon-name><tp:taxon-name-part taxon-name-part-type="phylum">Echinodermata</tp:taxon-name-part></tp:taxon-name>: <tp:taxon-name><tp:taxon-name-part taxon-name-part-type="class">Ophiuroidea</tp:taxon-name-part></tp:taxon-name>) from the Cook Islands, South Pacific Ocean.</article-title><source>Species Diversity</source><volume>8</volume>: <fpage>385</fpage>–<lpage>389</lpage>. <ext-link xlink:href="10.12782/specdiv.8.385" ext-link-type="doi" xlink:type="simple">https://doi.org/10.12782/specdiv.8.385</ext-link></mixed-citation></ref><ref id="B61"><mixed-citation xmlns:xlink="http://www.w3.org/1999/xlink" xlink:type="simple"><person-group><name name-style="western"><surname>Okanishi</surname><given-names>M</given-names></name><name name-style="western"><surname>Fujita</surname><given-names>T</given-names></name></person-group> (<year>2014</year>) <article-title>A taxonomic review of the genus <italic><tp:taxon-name><tp:taxon-name-part taxon-name-part-type="genus">Asterostegus</tp:taxon-name-part></tp:taxon-name></italic> (<tp:taxon-name><tp:taxon-name-part taxon-name-part-type="phylum">Echinodermata</tp:taxon-name-part></tp:taxon-name>: <tp:taxon-name><tp:taxon-name-part taxon-name-part-type="class">Ophiuroidea</tp:taxon-name-part></tp:taxon-name>), with the description of a new species Masanori.</article-title><source>Zoological Science</source><volume>28</volume>: <fpage>148</fpage>–<lpage>157</lpage>. <ext-link xlink:href="10.2108/zsj.28.148" ext-link-type="doi" xlink:type="simple">https://doi.org/10.2108/zsj.28.148</ext-link></mixed-citation></ref></ref-list></tp:taxon-treatment>
