# Supplementary material for: ﻿Order Euryalida (Echinodermata, Ophiuroidea), new species and new records from the South China Sea and the Northwest Pacific seamounts
Source: Zookeys. 2022 Mar 30;1090:161–216. doi: 10.3897/zookeys.1090.76292 (PMC9005471; doi:10.3897/zookeys.1090.76292)
Supplement: XML Treatment for Astrodendrum cf. sagaminum [file zookeys.1090.76292-treatment9.xml]

<!DOCTYPE tp:taxon-treatment
  PUBLIC "-//TaxonX//DTD Taxonomic Treatment Publishing DTD v0 20100105//EN" "tax-treatment-NSO.dtd">
<tp:taxon-treatment xmlns:tp="http://www.plazi.org/taxpub"><tp:treatment-meta><kwd-group><label>Taxon classification</label><kwd>
                    <named-content content-type="kingdom">Animalia</named-content>
                  </kwd><kwd>
                    <named-content content-type="order">Euryalida</named-content>
                  </kwd><kwd>
                    <named-content content-type="family">Gorgonocephalidae</named-content>
                  </kwd></kwd-group><mixed-citation publication-type="journal"><person-group><name><surname>Nethupul</surname><given-names>Hasitha</given-names></name><name><surname>Stöhr</surname><given-names>Sabine</given-names></name><name><surname>Zhang</surname><given-names>Haibin</given-names></name></person-group><article-title>﻿Order <tp:taxon-name><tp:taxon-name-part taxon-name-part-type="order">Euryalida</tp:taxon-name-part></tp:taxon-name> (<tp:taxon-name><tp:taxon-name-part taxon-name-part-type="phylum">Echinodermata</tp:taxon-name-part></tp:taxon-name>, <tp:taxon-name><tp:taxon-name-part taxon-name-part-type="class">Ophiuroidea</tp:taxon-name-part></tp:taxon-name>), new species and new records from the South China Sea and the Northwest Pacific seamounts</article-title><source>Zookeys</source><day>30</day><month>03</month><year>2022</year><volume>1090</volume><fpage>161</fpage><lpage>216</lpage><pub-id pub-id-type="doi">10.3897/zookeys.1090.76292</pub-id></mixed-citation></tp:treatment-meta><tp:nomenclature><label>﻿</label><tp:taxon-name>
                  <object-id xmlns:xlink="http://www.w3.org/1999/xlink" content-type="arpha" xlink:type="simple">0F632D74-B933-5921-9C03-B674FFFE18FD</object-id>
                  <tp:taxon-name-part taxon-name-part-type="genus" reg="Astrodendrum">Astrodendrum</tp:taxon-name-part>
                  <tp:taxon-name-part taxon-name-part-type="uncertainty-rank">cf.</tp:taxon-name-part>
                  <tp:taxon-name-part taxon-name-part-type="species" reg="sagaminum">sagaminum</tp:taxon-name-part>
                </tp:taxon-name><tp:taxon-authority>(Döderlein, 1902)</tp:taxon-authority><xref ref-type="fig" rid="F20">Figures 20</xref><xref ref-type="fig" rid="F21">, 21</xref><tp:nomenclature-citation-list><tp:nomenclature-citation><tp:taxon-name>
                      <tp:taxon-name-part taxon-name-part-type="genus" reg="Astrodendrum">Astrodendrum</tp:taxon-name-part>
                      <tp:taxon-name-part taxon-name-part-type="species" reg="sagaminum">sagaminum</tp:taxon-name-part>
                    </tp:taxon-name><comment>Döderlein, 1902: 321–322; 1911: 38–39, figs 2, 3–5, 7, 8; 1927: 32, 92; H.L. <xref ref-type="bibr" rid="B8">Clark 1911</xref>: 292–293; A. H. <xref ref-type="bibr" rid="B6">Clark 1916a</xref>: 185; <xref ref-type="bibr" rid="B33">Liao 2004</xref>: 109–111, fig. 52.</comment></tp:nomenclature-citation></tp:nomenclature-citation-list></tp:nomenclature><tp:treatment-sec sec-type="material" id="SECID0EESEK"><title>Material examined.</title><p>China • 1 specimen; South China Sea, East side from Zhongsha Islands, seamount; <named-content xmlns:xlink="http://www.w3.org/1999/xlink" content-type="dwc:verbatimCoordinates" xlink:type="simple"><named-content content-type="geo-json" specific-use="{&#34;type&#34;:&#34;Point&#34;,&#34;coordinates&#34;:[116.110000,16.368500]}" id="NCID0ENSEK" xlink:type="simple">16°22.11'N, 116°06.60'E</named-content></named-content>; depth 1619 m; 09 Aug. 2020; Collecting event: stn. SC028; ‘Shenhaiyongshi’ <abbrev xmlns:xlink="http://www.w3.org/1999/xlink" xlink:title="manned submersible vehicle" id="ABBRID0ESSEK" xlink:type="simple">msv</abbrev> leg; preserved in -80 °C; GenBank: <ext-link xmlns:xlink="http://www.w3.org/1999/xlink" ext-link-type="gen" xlink:href="OK044304" xlink:type="simple">OK044304</ext-link>; <abbrev xmlns:xlink="http://www.w3.org/1999/xlink" xlink:title="Institute of Deep-sea Science and Engineering" id="ABBRID0E2SEK" xlink:type="simple">IDSSE</abbrev>-EEB-SW0104.</p></tp:treatment-sec><tp:treatment-sec sec-type="description" id="SECID0E6SEK"><title>Description.</title><p>Disc diameter 62 mm (Fig. <xref ref-type="fig" rid="F20">20A, B</xref>).</p><p><bold><italic>Disc</italic>.</bold> Dorsal disc slightly inflated, swollen in the center (Fig. <xref ref-type="fig" rid="F20">20A, B</xref>). Radial shields elongated, tapered at proximal end, extending to center of disc (Fig. <xref ref-type="fig" rid="F20">20C, D</xref>). Entire disc covered by skin with conical ossicles of various size (0.4–0.7 mm high) and widely separated and scattered (Fig. <xref ref-type="fig" rid="F20">20C–E</xref>). Genital slits conspicuous, interradial margin covered by two rows of higher than wide conical ossicles (Fig. <xref ref-type="fig" rid="F20">20F, G</xref>). Ventral disc almost naked, but micro-granular ossicles visible on oral region (Fig. <xref ref-type="fig" rid="F18">18H</xref>). Oral area covered by smooth skin with few scattered small granular ossicles, exposing adoral and oral shield outlines (Fig. <xref ref-type="fig" rid="F20">20H</xref>). Oral plates flat, polygonal, and slightly in contact with adoral shields (Fig. <xref ref-type="fig" rid="F20">20H</xref>). Adoral shields short, square. Oral papillae and teeth spiniform (Fig. <xref ref-type="fig" rid="F20">20H</xref>), several vertical rows of teeth on dental plate (possibly tooth papillae at ventral edge).</p><fig id="F20" position="float" orientation="portrait"><object-id xmlns:xlink="http://www.w3.org/1999/xlink" content-type="doi" xlink:type="simple">10.3897/zookeys.1090.76292.figure20</object-id><object-id xmlns:xlink="http://www.w3.org/1999/xlink" content-type="arpha" xlink:type="simple">A85AD900-F11F-550E-9E9F-264381E53067</object-id><label>Figure 20.</label><caption><p><tp:taxon-name><tp:taxon-name-part taxon-name-part-type="genus" reg="Astrodendrum">Astrodendrum</tp:taxon-name-part><tp:taxon-name-part taxon-name-part-type="uncertainty-rank">cf.</tp:taxon-name-part><tp:taxon-name-part taxon-name-part-type="species" reg="sagaminum">sagaminum</tp:taxon-name-part></tp:taxon-name> (Döderlein, 1902) (<abbrev xmlns:xlink="http://www.w3.org/1999/xlink" xlink:title="Institute of Deep-sea Science and Engineering" id="ABBRID0EFVEK" xlink:type="simple">IDSSE</abbrev>-EEB-SW0104) <bold>A</bold> dorsal view <bold>B</bold> ventral view <bold>C</bold> dorsal disc (center) <bold>D</bold> dorsal disc (distal edge) <bold>E</bold> radial shield <bold>F, G</bold> ventral disc <bold>H</bold> oral frame <bold>I, J</bold> ventral view of arm base <bold>K</bold> ventral view of after second arm branch <bold>L, M</bold> dorsal view of second arm branch <bold>N</bold> lateral view of arm (middle) <bold>O</bold> lateral view of arm (pedicellariae with baseplate) <bold>P, Q</bold> variations of arm spine on distal end of the arm. Abbreviations: <bold><abbrev xmlns:xlink="http://www.w3.org/1999/xlink" xlink:title="arm spine" id="ABBRID0EEWEK" xlink:type="simple">ars</abbrev></bold> arm spine, <bold><abbrev xmlns:xlink="http://www.w3.org/1999/xlink" xlink:title="conical ossicle" id="ABBRID0EJWEK" xlink:type="simple">co</abbrev></bold> conical ossicles <bold><abbrev xmlns:xlink="http://www.w3.org/1999/xlink" xlink:title="genital slit" id="ABBRID0EOWEK" xlink:type="simple">gs</abbrev></bold> genital slit, <bold><abbrev xmlns:xlink="http://www.w3.org/1999/xlink" xlink:title="oral shield" id="ABBRID0ETWEK" xlink:type="simple">os</abbrev></bold> oral shield, <bold><abbrev xmlns:xlink="http://www.w3.org/1999/xlink" xlink:title="pedicellarial band" id="ABBRID0EYWEK" xlink:type="simple">peb</abbrev></bold> = pedicellarial band, <bold><abbrev xmlns:xlink="http://www.w3.org/1999/xlink" xlink:title="radial shield" id="ABBRID0E4WEK" xlink:type="simple">rs</abbrev></bold> radial shield, <bold>t</bold> teeth, <bold><abbrev xmlns:xlink="http://www.w3.org/1999/xlink" xlink:title="tentacle pore" id="ABBRID0EEXEK" xlink:type="simple">tp</abbrev></bold> tentacle pore. Scale bars: 16 mm (<bold>A, B</bold>); 2 mm (<bold>C, D, F, L</bold>); 1 mm (<bold>E, H–K, M, N</bold>); 500 µm (<bold>G, O</bold>); 200 µm (<bold>P, Q</bold>).</p></caption><graphic xmlns:xlink="http://www.w3.org/1999/xlink" xlink:href="zookeys-1090-161-g020.jpg" position="float" orientation="portrait" xlink:type="simple" id="oo_665896.jpg"><uri content-type="original_file" xlink:type="simple">https://binary.pensoft.net/fig/665896</uri></graphic></fig><p><bold><italic>Arms</italic>.</bold> Arms branched at least eight to nine times, flexible dorso-ventrally, flat ventrally, arched dorsally (Fig. <xref ref-type="fig" rid="F20">20I–N</xref>). Ventral arm surface covered by smooth skin; proximal half with widely scattered small, flat, polygonal granular ossicles (Fig. <xref ref-type="fig" rid="F20">20I–K</xref>). Dorsal arm surface covered by polygonal or domed plates and between these pedicellarial bands (Fig. <xref ref-type="fig" rid="F20">20L–O</xref>) that appear after second arm fork, covering whole lateral to dorsal area of arm, creating annulated appearance (Fig. <xref ref-type="fig" rid="F20">20L</xref>). First arm segment lacks spines, next four to six with two arm spines, thereafter two or three arm spines per segment (Fig. <xref ref-type="fig" rid="F20">20I–K</xref>). Ventral arm spines similar in size, smaller, unevenly pointed, distally turning into hooks with 2–3 secondary teeth (Fig. <xref ref-type="fig" rid="F20">20K, P, Q</xref>).</p><p><bold><italic>Color</italic>.</bold> In live specimen, whole specimen brown, but radial shields, oral regions, and ventral arms lighter than disc (Fig. <xref ref-type="fig" rid="F20">20</xref>).</p></tp:treatment-sec><tp:treatment-sec sec-type="Ossicle morphology" id="SECID0EMZEK"><title>Ossicle morphology.</title><p>On middle half of arm, lateral arm plates with perforations on ventral side, large muscle opening and small nerve opening (Fig. <xref ref-type="fig" rid="F21">21A</xref>). Pedicellarial bands formed by approximately 12 articulating tubercles at curved distal end of baseplate and these articulations have a single foramen per tubercle for pedicellariae with one secondary tooth (Fig. <xref ref-type="fig" rid="F21">21B, C</xref>). Ventral arm spines on distal end of arm transformed into hook with two or three secondary teeth (Fig. <xref ref-type="fig" rid="F21">21D</xref>). Pedicellariae differ from ventral arm spine by having smooth apophysis (Fig. <xref ref-type="fig" rid="F21">21C, D</xref>). Vertebrae with streptospondylous articulation with smooth lateral furrows and paired openings in lateral side of vertebrae for lateral ambulacral canals, no oral bridge (Fig. <xref ref-type="fig" rid="F21">21F–N</xref>).</p><fig id="F21" position="float" orientation="portrait"><object-id xmlns:xlink="http://www.w3.org/1999/xlink" content-type="doi" xlink:type="simple">10.3897/zookeys.1090.76292.figure21</object-id><object-id xmlns:xlink="http://www.w3.org/1999/xlink" content-type="arpha" xlink:type="simple">AC313F96-5F1A-575F-A8E5-D977FD5EB374</object-id><label>Figure 21.</label><caption><p><tp:taxon-name><tp:taxon-name-part taxon-name-part-type="genus" reg="Astrodendrum">Astrodendrum</tp:taxon-name-part><tp:taxon-name-part taxon-name-part-type="uncertainty-rank">cf.</tp:taxon-name-part><tp:taxon-name-part taxon-name-part-type="species" reg="sagaminum">sagaminum</tp:taxon-name-part></tp:taxon-name> (Döderlein, 1902) (<abbrev xmlns:xlink="http://www.w3.org/1999/xlink" xlink:title="Institute of Deep-sea Science and Engineering" id="ABBRID0E21EK" xlink:type="simple">IDSSE</abbrev>-EEB-SW0104) <bold>A</bold> lateral arm plate (middle) <bold>B</bold> plan view of baseplate <bold>C</bold> pedicellariae <bold>D</bold> arm spine on distal end <bold>E–J</bold> vertebrae on middle half of arm <bold>E</bold> proximal view of branch vertebrae <bold>F</bold> proximal view <bold>G</bold> distal view <bold>H</bold> lateral view <bold>I</bold> dorsal view <bold>J</bold> ventral view <bold>K–N</bold> vertebrae on distal end of arm <bold>K</bold> distal view <bold>L</bold> proximal view <bold>M</bold> lateral view <bold>N</bold> ventral view. Abbreviations: <bold><abbrev xmlns:xlink="http://www.w3.org/1999/xlink" xlink:title="articular pad of the base" id="ABBRID0EA3EK" xlink:type="simple">ap</abbrev></bold> articular pad of the base, <bold><abbrev xmlns:xlink="http://www.w3.org/1999/xlink" xlink:title="auricle" id="ABBRID0EF3EK" xlink:type="simple">au</abbrev></bold> auricle, <bold>d</bold> dorsal, <bold><abbrev xmlns:xlink="http://www.w3.org/1999/xlink" xlink:title="distal" id="ABBRID0EM3EK" xlink:type="simple">dist</abbrev></bold> distal, <bold><abbrev xmlns:xlink="http://www.w3.org/1999/xlink" xlink:title="foramina of the base" id="ABBRID0ER3EK" xlink:type="simple">fo</abbrev></bold> foramina of the base, <bold><abbrev xmlns:xlink="http://www.w3.org/1999/xlink" xlink:title="fossa between adjacent tubercles" id="ABBRID0EW3EK" xlink:type="simple">fs</abbrev></bold> fossa between adjacent tubercles, <bold><abbrev xmlns:xlink="http://www.w3.org/1999/xlink" xlink:title="head of the apophysis" id="ABBRID0E23EK" xlink:type="simple">hd</abbrev></bold> head of the apophysis, <bold><abbrev xmlns:xlink="http://www.w3.org/1999/xlink" xlink:title="lateral ambulacral canal" id="ABBRID0EA4EK" xlink:type="simple">lac</abbrev></bold> lateral ambulacral canals, <bold><abbrev xmlns:xlink="http://www.w3.org/1999/xlink" xlink:title="muscle opening" id="ABBRID0EF4EK" xlink:type="simple">mo</abbrev></bold> muscle opening, <bold>no</bold> nerve opening, <bold><abbrev xmlns:xlink="http://www.w3.org/1999/xlink" xlink:title="pedicel of the apophysis" id="ABBRID0EM4EK" xlink:type="simple">pd</abbrev></bold> pedicel of the apophysis, <bold><abbrev xmlns:xlink="http://www.w3.org/1999/xlink" xlink:title="proximal" id="ABBRID0ER4EK" xlink:type="simple">prox</abbrev></bold> proximal, <bold><abbrev xmlns:xlink="http://www.w3.org/1999/xlink" xlink:title="primary tooth of the blade" id="ABBRID0EW4EK" xlink:type="simple">pt</abbrev></bold> primary tooth of the blade, <bold><abbrev xmlns:xlink="http://www.w3.org/1999/xlink" xlink:title="sheath of the base" id="ABBRID0E24EK" xlink:type="simple">sh</abbrev></bold> sheath of the baseplate, <bold><abbrev xmlns:xlink="http://www.w3.org/1999/xlink" xlink:title="sulcus of tubercle head" id="ABBRID0EA5EK" xlink:type="simple">su</abbrev></bold> sulcus of tubercle head, <bold>v</bold> ventral. Scale bars: 800 µm (<bold>E–J</bold>); 500 µm (<bold>A, B</bold>); 300 µm (<bold>K–N</bold>); 200 µm (<bold>D</bold>); 80 µm (<bold>C</bold>).</p></caption><graphic xmlns:xlink="http://www.w3.org/1999/xlink" xlink:href="zookeys-1090-161-g021.jpg" position="float" orientation="portrait" xlink:type="simple" id="oo_665897.jpg"><uri content-type="original_file" xlink:type="simple">https://binary.pensoft.net/fig/665897</uri></graphic></fig></tp:treatment-sec><tp:treatment-sec sec-type="distribution" id="SECID0EV5EK"><title>Distribution.</title><p>90–1300 m depth. South China Sea, Japan, East China Sea, Sri Lanka.</p></tp:treatment-sec><tp:treatment-sec sec-type="remarks" id="SECID0E15EK"><title>Remarks.</title><p>The specimen is similar to the holotype description by Döderlein (1902), and the redescriptions of <xref ref-type="bibr" rid="B14">Döderlein (1911</xref>, <xref ref-type="bibr" rid="B15">1927</xref>), <xref ref-type="bibr" rid="B33">Liao (2004)</xref> and <xref ref-type="bibr" rid="B62">Okanishi and Fujita (2018)</xref>, but showed some morphological variations especially on the disc (Fig. <xref ref-type="fig" rid="F20">20</xref>). Therefore, we hesitate to fully associate our specimen with <italic><tp:taxon-name><tp:taxon-name-part taxon-name-part-type="genus" reg="Astrodendrum">Astrodendrum</tp:taxon-name-part><tp:taxon-name-part taxon-name-part-type="species" reg="sagaminum">sagaminum</tp:taxon-name-part></tp:taxon-name></italic>. All descriptions mentioned granules on both dorsal and ventral disc, but in the present specimen, the dorsal disc is covered with widely separated conical stump-like granules and the ventral disc is covered with widely scattered micro-polygonal ossicle plates in naked skin. However, <xref ref-type="bibr" rid="B2">Baker (1980)</xref> mentioned that the granular pattern on the disc was not a suitable morphological feature to delimit species in the genus <italic><tp:taxon-name><tp:taxon-name-part taxon-name-part-type="genus" reg="Gorgonocephalus">Gorgonocephalus</tp:taxon-name-part></tp:taxon-name></italic>. This is the first record of <italic><tp:taxon-name><tp:taxon-name-part taxon-name-part-type="genus" reg="Astrodendrum">Astrodendrum</tp:taxon-name-part><tp:taxon-name-part taxon-name-part-type="species" reg="sagaminum">sagaminum</tp:taxon-name-part></tp:taxon-name></italic> from the South China Sea, if this is indeed that species.</p></tp:treatment-sec><tp:treatment-sec><!--Section generated to contain objects referenced in tp:taxon-treatment.--><fig id="F18" position="float" orientation="portrait"><object-id xmlns:xlink="http://www.w3.org/1999/xlink" content-type="doi" xlink:type="simple">10.3897/zookeys.1090.76292.figure18</object-id><object-id xmlns:xlink="http://www.w3.org/1999/xlink" content-type="arpha" xlink:type="simple">504ADCD7-967C-5E76-A140-19EDC9DA9D70</object-id><label>Figure 18.</label><caption><p><italic><tp:taxon-name><tp:taxon-name-part taxon-name-part-type="genus" reg="Asterostegus">Asterostegus</tp:taxon-name-part><tp:taxon-name-part taxon-name-part-type="species" reg="maini">maini</tp:taxon-name-part></tp:taxon-name></italic> McKnight, 2003 (<bold>A–M</bold><abbrev xmlns:xlink="http://www.w3.org/1999/xlink" xlink:title="Institute of Deep-sea Science and Engineering" id="ABBRID0EDBEK" xlink:type="simple">IDSSE</abbrev>-EEB-SW0076 <bold>N–P</bold><abbrev xmlns:xlink="http://www.w3.org/1999/xlink" xlink:title="Institute of Deep-sea Science and Engineering" id="ABBRID0EJBEK" xlink:type="simple">IDSSE</abbrev>-EEB-SW0075) <bold>A</bold> dorsal view <bold>B</bold> center of dorsal disc <bold>C</bold> dorsal disc (distal end of radial shields) <bold>D</bold> ventral disc <bold>E, F</bold> oral frame <bold>G</bold> lateral disc <bold>H</bold> dorsal arm (proximal) <bold>I</bold> dorsal arm (distal) <bold>J</bold> lateral arm (proximal) <bold>K</bold> ventral arm (middle) <bold>L, M</bold> arm spines (distal) <bold>N</bold> oral frame <bold>O</bold> periphery of the disc <bold>P</bold> oral frame (small transparent ossicles). Abbreviations: <bold>as</bold> adoral shield, <bold><abbrev xmlns:xlink="http://www.w3.org/1999/xlink" xlink:title="arm spine" id="ABBRID0EMCEK" xlink:type="simple">ars</abbrev></bold> arm spine, <bold>go</bold> granular ossicle, <bold><abbrev xmlns:xlink="http://www.w3.org/1999/xlink" xlink:title="genital slit" id="ABBRID0ETCEK" xlink:type="simple">gs</abbrev></bold> genital slit, <bold>j</bold> jaw, <bold><abbrev xmlns:xlink="http://www.w3.org/1999/xlink" xlink:title="median plate" id="ABBRID0E1CEK" xlink:type="simple">mp</abbrev></bold> median plate, <bold>oip</bold> oral interradial plate, <bold><abbrev xmlns:xlink="http://www.w3.org/1999/xlink" xlink:title="radial shield" id="ABBRID0EBDEK" xlink:type="simple">rs</abbrev></bold> radial shield, <bold>t</bold> teeth, <bold><abbrev xmlns:xlink="http://www.w3.org/1999/xlink" xlink:title="tentacle pore" id="ABBRID0EIDEK" xlink:type="simple">tp</abbrev></bold> tentacle pore, <bold>ts</bold> tentacle scale. Scale bars: 6 mm (<bold>A</bold>); 2 mm (<bold>B–H, N</bold>); 1 mm (<bold>I–K, O, P</bold>); 500 µm (<bold>L</bold>); 200 µm (<bold>M</bold>).</p></caption><graphic xmlns:xlink="http://www.w3.org/1999/xlink" xlink:href="zookeys-1090-161-g018.jpg" position="float" orientation="portrait" xlink:type="simple" id="oo_665894.jpg"><uri content-type="original_file" xlink:type="simple">https://binary.pensoft.net/fig/665894</uri></graphic></fig></tp:treatment-sec><ref-list><ref id="B8"><mixed-citation xmlns:xlink="http://www.w3.org/1999/xlink" xlink:type="simple"><person-group><name name-style="western"><surname>Clark</surname><given-names>HL</given-names></name></person-group> (<year>1911</year>) <article-title>North Pacific Ophiurans in the collection of the United States National Museum.</article-title><source>Smithsonian Institution United States National Museum Bulletin</source><volume>75</volume>: <fpage>1</fpage>–<lpage>302</lpage>. <ext-link xlink:href="10.5479/si.03629236.75.1" ext-link-type="doi" xlink:type="simple">https://doi.org/10.5479/si.03629236.75.1</ext-link></mixed-citation></ref><ref id="B6"><mixed-citation xmlns:xlink="http://www.w3.org/1999/xlink" xlink:type="simple"><person-group><name name-style="western"><surname>Clark</surname><given-names>AH</given-names></name></person-group> (<year>1916a</year>) <article-title>XV. One new starfish and five new brittle stars from the Galápagos Islands.</article-title><source>Annals and Magazine of Natural History</source><volume>18</volume>: <fpage>115</fpage>–<lpage>122</lpage>. <ext-link xlink:href="10.1080/00222931608693831" ext-link-type="doi" xlink:type="simple">https://doi.org/10.1080/00222931608693831</ext-link></mixed-citation></ref><ref id="B33"><mixed-citation xmlns:xlink="http://www.w3.org/1999/xlink" xlink:type="simple"><person-group><name name-style="western"><surname>Liao</surname><given-names>Y</given-names></name></person-group> (<year>2004</year>) <article-title><tp:taxon-name><tp:taxon-name-part taxon-name-part-type="phylum">Echinodermata</tp:taxon-name-part></tp:taxon-name>: <tp:taxon-name><tp:taxon-name-part taxon-name-part-type="class">Ophiuroidea</tp:taxon-name-part></tp:taxon-name>.</article-title><source>Fauna Sinica: Zoology of China Invertebrates</source><volume>40</volume>: <fpage>1</fpage>–<lpage>305</lpage>. [pls I–VI]</mixed-citation></ref><ref id="B14"><mixed-citation xmlns:xlink="http://www.w3.org/1999/xlink" xlink:type="simple"><person-group><name name-style="western"><surname>Döderlein</surname><given-names>L</given-names></name></person-group> (<year>1911</year>) <article-title>Über japanische und andere Euryalae. Abhandlungen der math. phys. Klasse der K.</article-title><source>Bayerischen Akademie der Wissenschaften, Suppl</source><volume>5</volume>: <fpage>1</fpage>–<lpage>123</lpage>. <ext-link xlink:href="https://www.biodiversitylibrary.org/page/16339443" ext-link-type="uri" xlink:type="simple">https://www.biodiversitylibrary.org/page/16339443</ext-link></mixed-citation></ref><ref id="B15"><mixed-citation xmlns:xlink="http://www.w3.org/1999/xlink" xlink:type="simple"><person-group><name name-style="western"><surname>Döderlein</surname><given-names>L</given-names></name></person-group> (<year>1927</year>) <article-title>Indopacifische Euryalae.</article-title><source>Abhandlungen der Bayerischen Akademie der wissenschaften</source><volume>31</volume>: <fpage>1</fpage>–<lpage>106</lpage>. <ext-link xlink:href="10.1515/9783486755459" ext-link-type="doi" xlink:type="simple">https://doi.org/10.1515/9783486755459</ext-link></mixed-citation></ref><ref id="B62"><mixed-citation xmlns:xlink="http://www.w3.org/1999/xlink" xlink:type="simple"><person-group><name name-style="western"><surname>Okanishi</surname><given-names>M</given-names></name><name name-style="western"><surname>Fujita</surname><given-names>T</given-names></name></person-group> (<year>2018</year>) <article-title>A taxonomic review of the genus <italic><tp:taxon-name><tp:taxon-name-part taxon-name-part-type="genus">Astrodendrum</tp:taxon-name-part></tp:taxon-name></italic> (<tp:taxon-name><tp:taxon-name-part taxon-name-part-type="phylum">Echinodermata</tp:taxon-name-part></tp:taxon-name>, <tp:taxon-name><tp:taxon-name-part taxon-name-part-type="class">Ophiuroidea</tp:taxon-name-part></tp:taxon-name>, <tp:taxon-name><tp:taxon-name-part taxon-name-part-type="order">Euryalida</tp:taxon-name-part></tp:taxon-name>, <tp:taxon-name><tp:taxon-name-part taxon-name-part-type="family">Gorgonocephalidae</tp:taxon-name-part></tp:taxon-name>) with description of a new species from Japan.</article-title><source>Zootaxa</source><volume>4392</volume>: <fpage>289</fpage>–<lpage>310</lpage>. <ext-link xlink:href="10.11646/zootaxa.4392.2.4" ext-link-type="doi" xlink:type="simple">https://doi.org/10.11646/zootaxa.4392.2.4</ext-link></mixed-citation></ref><ref id="B2"><mixed-citation xmlns:xlink="http://www.w3.org/1999/xlink" xlink:type="simple"><person-group><name name-style="western"><surname>Baker</surname><given-names>AN</given-names></name></person-group> (<year>1980</year>) <article-title>Euryalinid <tp:taxon-name><tp:taxon-name-part taxon-name-part-type="class">Ophiuroidea</tp:taxon-name-part></tp:taxon-name> (<tp:taxon-name><tp:taxon-name-part taxon-name-part-type="phylum">Echinodermata</tp:taxon-name-part></tp:taxon-name>) from Australia, New Zealand, and the south-west Pacific Ocean.</article-title><source>New Zealand Journal of Zoology</source><volume>7</volume>: <fpage>11</fpage>–<lpage>83</lpage>. <ext-link xlink:href="10.1080/03014223.1980.10423763" ext-link-type="doi" xlink:type="simple">https://doi.org/10.1080/03014223.1980.10423763</ext-link></mixed-citation></ref></ref-list></tp:taxon-treatment>
